# Supplementary material for: The Plasmodium falciparum CCCH Zinc Finger Protein ZNF4 Plays an Important Role in Gametocyte Exflagellation through the Regulation of Male Enriched Transcripts
Source: Cells. 2022 May 17;11(10):1666. doi: 10.3390/cells11101666 (PMC9139750; doi:10.3390/cells11101666)
Supplement: Supplementary file 1 [file cells-11-01666-s001.zip]

Archive with 3 entries (3 files):
- Supplimentary Figures.pdf
- Table  S1.xlsx
- Table S2.xlsx
