# Supplementary material for: The Plasmodium falciparum CCCH Zinc Finger Protein ZNF4 Plays an Important Role in Gametocyte Exflagellation through the Regulation of Male Enriched Transcripts
Source: Cells. 2022 May 17;11(10):1666. doi: 10.3390/cells11101666 (PMC9139750; doi:10.3390/cells11101666)
Supplement: Supplementary file 1 [file cells-11-01666-s001.zip › Table S1.xlsx]

## Sheet: Sheet1
Recombinant protein
ZNF4 Not 1FPRP1	aGatCtGCGGCCGCTTTGAAAATGAAGCTTTCCAGA
ZNF4 PST1 RPRP1	aGatCtCTGCAGTGCATTTGAGGCATTTTGATG
Real Time PCR
PF3D7_0508200 S	TGGAGCCACAGGATTAGGAG
PF3D7_0508200 AS	AATCGCTAAGCTTTCCTTGC
PF3D7_0530800 S	TTCCCCCACCTGTTGTAGAG
PF3D7_0530800 AS	CATGGCCAAAATGTTTCACA
PF3D7_0609100 S	CGTTTTTGCTTCTCCTCTGG
PF3D7_0609100 AS	AAATGCGATCAGGCAAGAAA
PF3D7_ 0816800 S	TGGATTAGATGGGGAAGCAG
PF3D7_ 0816800 AS	CAATTCCCCTCTTCCACTGA
PF3D7_1212300 S	CTCATTTTGGGGCTGTCAAT
PF3D7_1212300 AS	CTTCCATCATCAGAGCAGCA
PF3D7_1311100 S	ACGAATATGCTCGAGAACGAA
PF3D7_1311100 AS	TCCTCATCAACATATTCCCTCTT
PF3D7_1469900 S	GAGCCGCATAAAGGACAAAA
PF3D7_1469900 AS	TGATTCATTTTCTTGCTTCAGA
PF3D7_1413000 S	GGATGGAAGAAGCAGTAGACAA
PF3D7_1413000 AS	TCCAGTTGTCGTTATTTTTGGA
Intergration primers for ZNF4- KO
primer 1	TTCATCGATTTATTTATTGTGGTTG
primer 2	TGTTGTTGTTGATGTTGCTTTTT
primer 3	GCTTTACACTTTATGCTTCCGGCTCG
primer 4	CAAGTGTTGGCCATGGAA
Primers for ZNF4- KO generation
ZNF4 SLI Not I FP	cgatgcggccgcTAATTCCAGGAATTTACACGAAAAAC
ZNF4 SLI MluI RP	cgatacgcgtGTTCTGGAAAGCTTCATTTTCAA
Diagnostic RT PCR primers
ZNF4-RT S	TCCCCAAATCATTTCCACTC
ZNF4-RT AS	TTGGTATGTTTCGTTCCTTCG
Pfama1 S	CGGTAGCTACGGGAAATCAA
Pfama1 AS	AGGGCAAACTTTTTCCCAGT
Pfccp2 S	AGTTGTTGATGGGCTTTTGG
Pfccp2 AS	ATTCGGTGCCATTAGGGTTA
Pffbfa S	TAGATGGATTAGCAGAAAGATGC
Pffbfa As	AGAAACCAACATCTTGAGTAGTGG
Primers for PSLI-ZNF4-HA-glmS generation
ZNF4-HA-Glms NotI FP	tcctccGCGGCCGCTGGATATCATACCAAACAATGGA
ZNF4-HA --Glms XmaI RP	ctttactCCCGGGATCCTGAAATGTCATCATGTTATGCATAA
Integration primers for PSLI-ZNF4-HA-glmS
Primer 5	TGGAGAGAAATAAATATAAACCTCAGA
Primer 6	TGTGAAAGAAAATAAATACATGAGACA
Primer 7	GCTTTACACTTTATGCTTCCGGCTCG
primer 8	TGTCTGTTGTGCCCAGTCAT
