# Supplementary material for: The Plasmodium falciparum CCCH Zinc Finger Protein ZNF4 Plays an Important Role in Gametocyte Exflagellation through the Regulation of Male Enriched Transcripts
Source: Cells. 2022 May 17;11(10):1666. doi: 10.3390/cells11101666 (PMC9139750; doi:10.3390/cells11101666)
Supplement: Supplementary file 1 [file cells-11-01666-s001.zip › Table S2.xlsx]

## Sheet: Mature gametocytes
EnsemblID	Normalized transcript MGC_WT	Normalized transcript MGC-ZNF4_KO	Log2FoldChange	Fold Change	MGC-ZNF4_KO [2234/1165]; TPM	MGC-ZNF4_KO [2234/1165]; TPMStatus	MGC_WT [2233/1164]; TPM	MGC_WT [2233/1164]; TPMStatus	EnsemblBuild	EnsemblSpecies	EnsemblID	Symbol	Description	ORF	Strand
PF3D7_0112700	58.28	3329.43	2.08844	4.25287	4788.22	OK	14.6412	OK	43	plasmodium_falciparum	PF3D7_0112700			1:477279-481382	+
PF3D7_1149000	67.73	1407.58	2.01919	4.05356	3.51779	OK	0.403995	OK	43	plasmodium_falciparum	PF3D7_1149000	Pf332	antigen 332, DBL-like protein	11:1950210-1968726	+
PF3D7_1213100	90.3	1118.06	1.87157	3.65932	297.463	OK	55.1812	OK	43	plasmodium_falciparum	PF3D7_1213100			12:576417-576580	-
PF3D7_1371300	3.15	253.33	1.85143	3.60857	1980.83	OK	5.98593	OK	43	plasmodium_falciparum	PF3D7_1371300			13:2802945-2807159	+
PF3D7_0400500	109.73	1245.68	1.84427	3.59071	47.3139	OK	9.57388	OK	43	plasmodium_falciparum	PF3D7_0400500	RIF	rifin	4:59636-60939	+
PF3D7_1148640	2.63	312.37	1.83805	3.57526	1976.74	OK	5.98073	OK	43	plasmodium_falciparum	PF3D7_1148640			11:1928934-1933138	+
PF3D7_0112300	2.63	241.9	1.82722	3.54854	1411.43	OK	7.37456	OK	43	plasmodium_falciparum	PF3D7_0112300			1:473739-475887	+
PF3D7_1147400	423.16	3971.31	1.7897	3.45742	683.624	OK	164.547	OK	43	plasmodium_falciparum	PF3D7_1147400		conserved Plasmodium protein, unknown function	11:1888637-1889139	-
PF3D7_0530800	42732	297488	1.65068	3.13981	16084.8	OK	5331.53	OK	43	plasmodium_falciparum	PF3D7_0530800		CPW-WPC family protein	5:1255221-1257254	+
PF3D7_1371000	1.05	121.9	1.63684	3.10984	1420.11	OK	7.57915	OK	43	plasmodium_falciparum	PF3D7_1371000			13:2800004-2802154	+
PF3D7_1144000	2349.44	15443.4	1.61652	3.06635	2436.79	OK	851.256	OK	43	plasmodium_falciparum	PF3D7_1144000	RPS21	40S ribosomal protein S21	11:1755438-1755935	+
PF3D7_1235100	1774.55	11441.6	1.60484	3.04162	1881.49	OK	657.848	OK	43	plasmodium_falciparum	PF3D7_1235100		conserved Plasmodium protein, unknown function	12:1462209-1462602	-
PF3D7_0610400	7388.54	43621.6	1.55555	2.93945	4455.31	OK	1736.15	OK	43	plasmodium_falciparum	PF3D7_0610400	H3	histone H3	6:444747-445157	+
PF3D7_1413300	52.5	361.89	1.55146	2.93114	49.2198	OK	17.3931	OK	43	plasmodium_falciparum	PF3D7_1413300		conserved Plasmodium protein, unknown function	14:532818-533289	-
PF3D7_1312450	207.91	1260.92	1.54617	2.92041	243.937	OK	89.2599	OK	43	plasmodium_falciparum	PF3D7_1312450		apical ring associated protein 1, putative	13:525028-525219	-
PF3D7_0219400	165.9	1009.49	1.54168	2.91133	13220.5	OK	3361.73	OK	43	plasmodium_falciparum	PF3D7_0219400.1		ribosome associated membrane protein RAMP4,putative	2:774815-776036	+
PF3D7_1038400	10567.5	60129.7	1.53343	2.89474	123.835	OK	52.5352	OK	43	plasmodium_falciparum	PF3D7_1038400	Pf11-1	gametocyte-specific protein	10:1519021-1547825	+
PF3D7_1018500	4099.84	22885	1.5208	2.86949	2871.19	OK	1175.08	OK	43	plasmodium_falciparum	PF3D7_1018500		PHF5-like protein, putative	10:735921-736813	-
PF3D7_0925600	1184.96	6637.9	1.51958	2.86708	733.005	OK	302.412	OK	43	plasmodium_falciparum	PF3D7_0925600		zinc binding protein (Yippee), putative	9:1027094-1027704	+
PF3D7_1302400	14154.9	78388.2	1.51688	2.86172	6064.71	OK	2566.43	OK	43	plasmodium_falciparum	PF3D7_1302400		conserved Plasmodium membrane protein, unknown function	13:129717-131086	-
PF3D7_0721800	748.15	4142.74	1.50962	2.84734	523.765	OK	214.69	OK	43	plasmodium_falciparum	PF3D7_0721800		conserved Plasmodium protein, unknown function	7:938279-938895	+
PF3D7_1141200	714.02	3914.17	1.50297	2.83426	426.32	OK	179.239	OK	43	plasmodium_falciparum	PF3D7_1141200		conserved Plasmodium protein, unknown function	11:1657507-1657978	-
PF3D7_1133000	1266.34	6877.9	1.50065	2.82971	1344.16	OK	594.023	OK	43	plasmodium_falciparum	PF3D7_1133000		conserved Plasmodium protein, unknown function	11:1275574-1275663	+
PF3D7_1341100	29.93	209.52	1.49719	2.82292	69.9383	OK	21.8991	OK	43	plasmodium_falciparum	PF3D7_1341100			13:1632602-1632709	-
PF3D7_0608000	1258.99	6744.57	1.49197	2.81272	277.782	OK	116.972	OK	43	plasmodium_falciparum	PF3D7_0608000	DPH7	diphthine methyltransferase, putative	6:335107-337368	-
PF3D7_0727400	502.96	2700.87	1.48664	2.80236	149.121	OK	63.6291	OK	43	plasmodium_falciparum	PF3D7_0727400		proteasome subunit alpha type-5, putative	7:1162710-1163831	+
PF3D7_1148600	0.53	81.9	1.48309	2.79547	1420.49	OK	7.61913	OK	43	plasmodium_falciparum	PF3D7_1148600			11:1925995-1928144	+
PF3D7_1031100	216.83	1179.01	1.47988	2.78925	87.865	OK	37.1842	OK	43	plasmodium_falciparum	PF3D7_1031100		conserved Plasmodium protein, unknown function	10:1254843-1255586	-
PF3D7_0606200	2097.44	10856.8	1.47193	2.77392	927.1	OK	413.492	OK	43	plasmodium_falciparum	PF3D7_0606200		ubiquitin-conjugating enzyme E2, putative	6:261031-261945	-
PF3D7_1202400	4078.84	20932.7	1.46776	2.76593	1240.16	OK	576.727	OK	43	plasmodium_falciparum	PF3D7_1202400	CYP26	peptidyl-prolyl cis-trans isomerase	12:141642-143268	-
PF3D7_0508200	5094.22	25999.2	1.46448	2.75963	1020.57	OK	467.504	OK	43	plasmodium_falciparum	PF3D7_0508200		longevity-assurance (LAG1) protein, putative	5:337426-339025	-
PF3D7_0617500	999.1	5123.66	1.46294	2.75669	233.163	OK	103.128	OK	43	plasmodium_falciparum	PF3D7_0617500	RIF	rifin, pseudogene	6:735368-736327	+
PF3D7_0919300	1805	9161.64	1.45888	2.74895	623.946	OK	282.243	OK	43	plasmodium_falciparum	PF3D7_0919300	TrxL1	thioredoxin-like protein 1, putative	9:793217-794167	+
PF3D7_0609100	7640.55	38589.3	1.45815	2.74757	1557.5	OK	709.894	OK	43	plasmodium_falciparum	PF3D7_0609100	ZIP1	Zn2+ or Fe2+ permease	6:388915-390748	-
PF3D7_1034200	2487.52	12487.3	1.45259	2.737	861.338	OK	386.691	OK	43	plasmodium_falciparum	PF3D7_1034200		apicoplast ribosomal protein L27 precursor,putative	10:1363474-1364118	+
PF3D7_1404100	632.12	3199.91	1.45113	2.73423	366.583	OK	163.996	OK	43	plasmodium_falciparum	PF3D7_1404100		cytochrome c, putative	14:145134-145649	-
PF3D7_1473600	859.97	4337.02	1.45113	2.73422	539.68	OK	249.009	OK	43	plasmodium_falciparum	PF3D7_1473600		conserved Plasmodium protein, unknown function	14:2997600-2997944	-
PF3D7_1137000	53.03	308.56	1.44868	2.72958	65.5235	OK	26.0376	OK	43	plasmodium_falciparum	PF3D7_1137000			11:1461301-1461498	-
PF3D7_1125000	2650.8	13104.4	1.4427	2.71829	643.758	OK	301.254	OK	43	plasmodium_falciparum	PF3D7_1125000		conserved Plasmodium protein, unknown function	11:983951-985619	-
PF3D7_0406200	173742	853510	1.44077	2.71466	82014.8	OK	39520	OK	43	plasmodium_falciparum	PF3D7_0406200	Pfs16	sexual stage-specific protein precursor	4:329216-329689	+
PF3D7_1428000	146.48	750.45	1.42911	2.69281	22.0177	OK	9.10467	OK	43	plasmodium_falciparum	PF3D7_1428000		conserved Plasmodium membrane protein, unknown function	14:1095686-1097731	+
PF3D7_1234900	18998.7	91696.4	1.42881	2.69224	8171.43	OK	3877.01	OK	43	plasmodium_falciparum	PF3D7_1234900		conserved Plasmodium protein, unknown function	12:1458233-1459182	+
PF3D7_1426600	476.71	2342.79	1.42867	2.69198	16.6962	OK	8.16017	OK	43	plasmodium_falciparum	PF3D7_1426600		conserved Plasmodium protein, unknown function	14:1031065-1035360	-
PF3D7_0308500	602.19	2937.06	1.4262	2.68739	288.667	OK	131.633	OK	43	plasmodium_falciparum	PF3D7_0308500		activator of Hsp90 ATPase, putative	3:369925-370789	+
PF3D7_0828100	551.79	2691.35	1.42534	2.68578	33.3326	OK	15.8705	OK	43	plasmodium_falciparum	PF3D7_0828100		conserved Plasmodium protein, unknown function	8:1212337-1215630	-
PF3D7_0606300	17.85	127.62	1.42054	2.67685	11.1144	OK	4.20181	OK	43	plasmodium_falciparum	PF3D7_0606300		conserved Plasmodium protein, unknown function	6:262826-263194	+
PF3D7_1469500	69.83	373.32	1.41688	2.67007	7.3315	OK	3.1673	OK	43	plasmodium_falciparum	PF3D7_1469500		conserved Plasmodium protein, unknown function	14:2847235-2849298	-
PF3D7_1300600	2530.05	12013	1.41584	2.66815	506.218	OK	246.255	OK	43	plasmodium_falciparum	PF3D7_1300600	RIF	rifin	13:54067-55259	-
PF3D7_0800200	369.61	1779	1.41125	2.65967	8.79734	OK	4.30131	OK	43	plasmodium_falciparum	PF3D7_0800200	VAR	erythrocyte membrane protein 1, PfEMP1	8:29700-39033	-
PF3D7_0105000	142.28	710.46	1.41109	2.65939	96.8897	OK	43.983	OK	43	plasmodium_falciparum	PF3D7_0105000			1:218894-219223	-
PF3D7_0816800	90134.6	421896	1.40855	2.65471	17537.9	OK	8645.73	OK	43	plasmodium_falciparum	PF3D7_0816800	DMC1	meiotic recombination protein DMC1, putative	8:767916-769792	-
PF3D7_0900500	269.33	1299.01	1.40675	2.65138	55.537	OK	26.7713	OK	43	plasmodium_falciparum	PF3D7_0900500	RIF	rifin	9:42909-44045	-
PF3D7_1464400	278.26	1333.29	1.40304	2.64458	172.692	OK	81.5856	OK	43	plasmodium_falciparum	PF3D7_1464400		zinc finger protein, putative	14:2604381-2605411	-
PF3D7_0814600	1434.34	6689.33	1.40195	2.64259	244.429	OK	116.157	OK	43	plasmodium_falciparum	PF3D7_0814600		conserved Plasmodium protein, unknown function	8:703502-704683	-
PF3D7_0702900	886.75	4150.36	1.40179	2.64229	507.234	OK	256.888	OK	43	plasmodium_falciparum	PF3D7_0702900		centrin, putative	7:113144-113948	-
PF3D7_1027400	1603.4	7451.21	1.39999	2.639	580.987	OK	292.305	OK	43	plasmodium_falciparum	PF3D7_1027400	RPB7	DNA-directed RNA polymerase II subunit RPB7,putative	10:1145823-1146795	-
PF3D7_0623300	627.92	2923.72	1.3955	2.6308	178.299	OK	86.9264	OK	43	plasmodium_falciparum	PF3D7_0623300		EGF-like membrane protein, putative	6:947493-948644	-
PF3D7_0807400	236.26	1123.78	1.39446	2.6289	61.4985	OK	34.3806	OK	43	plasmodium_falciparum	PF3D7_0807400	COQ10	conserved Plasmodium protein, unknown function	8:384298-385797	+
PF3D7_1342700	362.79	1660.9	1.37711	2.59748	338.858	OK	162.41	OK	43	plasmodium_falciparum	PF3D7_1342700	RPB12	DNA-directed RNA polymerases I, II, and III subunit RPABC4, putative	13:1677540-1677917	-
PF3D7_1135000	201.61	929.5	1.36895	2.58283	75.8313	OK	37.286	OK	43	plasmodium_falciparum	PF3D7_1135000.1		conserved Plasmodium protein, unknown function	11:1372311-1373859	+
PF3D7_1366500	3313.9	14658.6	1.36823	2.58154	1396.46	OK	730.696	OK	43	plasmodium_falciparum	PF3D7_1366500	NDK	nucleoside diphosphate kinase	13:2661573-2662022	+
PF3D7_1029700	141.23	660.93	1.36706	2.57945	8.30685	OK	4.93625	OK	43	plasmodium_falciparum	PF3D7_1029700		conserved Plasmodium protein, unknown function	10:1208198-1210914	-
PF3D7_0513300	1215.41	5329.37	1.35896	2.565	313.503	OK	166.597	OK	43	plasmodium_falciparum	PF3D7_0513300	PNP	purine nucleoside phosphorylase	5:569182-569919	-
PF3D7_1219200	74.03	359.99	1.35774	2.56283	22.2631	OK	10.3251	OK	43	plasmodium_falciparum	PF3D7_1219200	RIF	rifin, pseudogene	12:764448-765151	+
PF3D7_1462000	14.7	100.95	1.35171	2.55214	10.5284	OK	2.81641	OK	43	plasmodium_falciparum	PF3D7_1462000	TLP1	thioredoxin-like protein	14:2518392-2518757	-
PF3D7_1235700	3082.89	13266.3	1.34888	2.54715	360.885	OK	194.226	OK	43	plasmodium_falciparum	PF3D7_1235700		ATP synthase subunit beta, mitochondrial	12:1487084-1488691	+
PF3D7_1416900	691.97	2996.1	1.34633	2.54264	286.267	OK	151.667	OK	43	plasmodium_falciparum	PF3D7_1416900		prefoldin subunit 2, putative	14:685437-686368	-
PF3D7_1121600	901.98	3887.51	1.34516	2.54059	318.775	OK	171.331	OK	43	plasmodium_falciparum	PF3D7_1121600	EXP1	exported protein 1	11:815386-816322	-
PF3D7_0400600	13.65	95.24	1.34376	2.53813	31.0123	OK	14.8463	OK	43	plasmodium_falciparum	PF3D7_0400600		erythrocyte membrane protein 1 (PfEMP1), exon 1,pseudogene	4:61411-61489	+
PF3D7_0110000	17359.6	73853.1	1.3425	2.5359	4474.15	OK	2431.8	OK	43	plasmodium_falciparum	PF3D7_0110000		conserved Plasmodium protein, unknown function	1:388372-389076	+
PF3D7_1123900	666.77	2862.77	1.34007	2.53164	276.584	OK	144.177	OK	43	plasmodium_falciparum	PF3D7_1123900		splicing factor, putative	11:945470-946148	+
PF3D7_0219200	1361.36	5769.36	1.33558	2.52377	1195.16	OK	653.718	OK	43	plasmodium_falciparum	PF3D7_0219200		40S ribosomal protein S30	2:772316-772690	+
PF3D7_0218100	190.58	838.07	1.33446	2.52181	33.1992	OK	17.5082	OK	43	plasmodium_falciparum	PF3D7_0218100		conserved Plasmodium membrane protein, unknown function	2:741014-742459	+
PF3D7_0201800	13.13	91.43	1.3329	2.51909	3.14505	OK	1.03628	OK	43	plasmodium_falciparum	PF3D7_0201800	KAHsp40	knob associated heat shock protein 40	2:86832-88791	-
PF3D7_1212600	332.33	1430.43	1.33272	2.51876	173.245	OK	85.4933	OK	43	plasmodium_falciparum	PF3D7_1212600.1		conserved protein, unknown function	12:555820-556762	-
PF3D7_1434200	2479.12	10426.4	1.3323	2.51805	988.066	OK	529.488	OK	43	plasmodium_falciparum	PF3D7_1434200	CAM	calmodulin	14:1368815-1369796	-
PF3D7_0932000	2383.04	9919.71	1.32488	2.50511	1274.3	OK	692.672	OK	43	plasmodium_falciparum	PF3D7_0932000		conserved Plasmodium protein, unknown function	9:1278007-1278896	+
PF3D7_1426900	2069.61	8613.08	1.32432	2.50415	1356.92	OK	749.241	OK	43	plasmodium_falciparum	PF3D7_1426900	QCR6	ubiquinol-cytochrome c reductase hinge protein,putative	14:1050050-1050316	-
PF3D7_1406000	847.9	3548.47	1.32398	2.50356	422.425	OK	236.82	OK	43	plasmodium_falciparum	PF3D7_1406000	RBM8A	RNA-binding protein 8A, putative	14:210300-210960	+
PF3D7_0109500	2902.81	12020.6	1.32163	2.49948	1106.28	OK	619.757	OK	43	plasmodium_falciparum	PF3D7_0109500		N-acetyltransferase, putative	1:376294-377004	-
PF3D7_0827400	11617.5	47842.4	1.31928	2.49541	3074.22	OK	1741.34	OK	43	plasmodium_falciparum	PF3D7_0827400		conserved Plasmodium protein, unknown function	8:1184595-1185251	+
PF3D7_0501200	152.25	659.03	1.31558	2.48903	22.6356	OK	12.2573	OK	43	plasmodium_falciparum	PF3D7_0501200	PIESP2	parasite-infected erythrocyte surface protein	5:64065-65489	+
PF3D7_0520500	109.2	479.99	1.31154	2.48206	21.4795	OK	11.2515	OK	43	plasmodium_falciparum	PF3D7_0520500		phosphomethylpyrimidine kinase, putative	5:841723-842655	-
PF3D7_1349700	2737.43	11165.4	1.31063	2.4805	610.578	OK	348.734	OK	43	plasmodium_falciparum	PF3D7_1349700		peptidase, putative	13:1998815-1999771	+
PF3D7_0831800	173.26	739.03	1.30985	2.47916	34.8377	OK	19.2513	OK	43	plasmodium_falciparum	PF3D7_0831800	HRPII	histidine-rich protein II	8:1374236-1375299	-
PF3D7_1462800	6317.51	25685	1.30962	2.47875	1089.92	OK	613.948	OK	43	plasmodium_falciparum	PF3D7_1462800	GAPDH	glyceraldehyde-3-phosphate dehydrogenase	14:2559098-2560347	+
PF3D7_0526100	602.72	2479.93	1.30886	2.47746	86.4217	OK	44.3673	OK	43	plasmodium_falciparum	PF3D7_0526100		conserved Plasmodium membrane protein, unknown function	5:1079779-1081008	+
PF3D7_0715500	307.66	1276.15	1.30494	2.47073	221.752	OK	119.843	OK	43	plasmodium_falciparum	PF3D7_0715500		mitochondrial ATP synthase F1, epsilon subunit,putative	7:689543-690057	-
PF3D7_1030000	1433.82	5776.97	1.2997	2.46178	602.49	OK	341.163	OK	43	plasmodium_falciparum	PF3D7_1030000	SPT4	transcription elongation factor SPT4, putative	10:1223375-1224167	+
PF3D7_1140000	182.71	765.69	1.299	2.46058	18.5751	OK	10.2976	OK	43	plasmodium_falciparum	PF3D7_1140000	CA	carbonic anhydrase	11:1595767-1597718	+
PF3D7_1115600	384.31	1569.48	1.29769	2.45835	112.457	OK	63.6659	OK	43	plasmodium_falciparum	PF3D7_1115600	CYP19B	peptidyl-prolyl cis-trans isomerase	11:589707-590629	-
PF3D7_1214600	1331.44	5350.32	1.29745	2.45794	228.413	OK	156.091	OK	43	plasmodium_falciparum	PF3D7_1214600		adrenodoxin-type ferredoxin, putative	12:613561-614574	-
PF3D7_1331800	3319.15	13277.7	1.297	2.45717	1321.71	OK	756.251	OK	43	plasmodium_falciparum	PF3D7_1331800		60S ribosomal protein L23, putative	13:1324012-1324802	+
PF3D7_0308800	525.02	2114.22	1.29183	2.44839	264.843	OK	149.874	OK	43	plasmodium_falciparum	PF3D7_0308800		conserved protein, unknown function	3:378045-378517	+
PF3D7_1030900	8893.23	35193.3	1.29033	2.44583	2342.69	OK	1373.68	OK	43	plasmodium_falciparum	PF3D7_1030900	P28	28 kDa ookinete surface protein	10:1251151-1251807	-
PF3D7_0630200	52617.6	207293	1.28765	2.4413	21144.3	OK	12126.9	OK	43	plasmodium_falciparum	PF3D7_0630200	PSOP6	secreted ookinete protein, putative	6:1258880-1259939	+
PF3D7_1214800	3222.02	12713.9	1.28699	2.44019	1576.13	OK	916.315	OK	43	plasmodium_falciparum	PF3D7_1214800	OBC13	conserved Plasmodium protein, unknown function	12:616782-617387	+
PF3D7_1305700	242.56	988.54	1.28698	2.44016	72.5631	OK	40.9163	OK	43	plasmodium_falciparum	PF3D7_1305700		conserved Plasmodium protein, unknown function	13:277139-277729	+
PF3D7_0322000	1428.04	5643.65	1.28567	2.43795	473.59	OK	276.675	OK	43	plasmodium_falciparum	PF3D7_0322000	CYP19A	peptidyl-prolyl cis-trans isomerase	3:928644-929159	-
PF3D7_0104900	103.43	438.08	1.28226	2.4322	61.1352	OK	33.6175	OK	43	plasmodium_falciparum	PF3D7_0104900	RNase MRP	RNase MRP	1:218517-218824	-
PF3D7_1404300	1041.11	4093.21	1.28026	2.42882	274.765	OK	169.283	OK	43	plasmodium_falciparum	PF3D7_1404300	SOAP	secreted ookinete adhesive protein, putative	14:150000-150608	+
PF3D7_1439400	1796.08	7026.46	1.27915	2.42697	287.122	OK	170.632	OK	43	plasmodium_falciparum	PF3D7_1439400		ubiquinol-cytochrome c reductase iron-sulfur subunit, putative	14:1600933-1602000	-
PF3D7_1022900	1598.67	6236.01	1.27659	2.42265	700.869	OK	422.725	OK	43	plasmodium_falciparum	PF3D7_1022900		CDGSH iron-sulfur domain-containing protein,putative	10:958939-959896	-
PF3D7_1146900	779.65	3051.34	1.27491	2.41984	217.145	OK	125.38	OK	43	plasmodium_falciparum	PF3D7_1146900		protein YIPF6, putative	11:1856390-1857656	+
PF3D7_0722700	668.87	2613.26	1.27232	2.41549	407.101	OK	229.614	OK	43	plasmodium_falciparum	PF3D7_0722700		conserved Plasmodium protein, unknown function	7:962031-962447	+
PF3D7_1204700	3039.31	11731.1	1.2707	2.41279	1228.27	OK	738.744	OK	43	plasmodium_falciparum	PF3D7_1204700		conserved Plasmodium protein, unknown function	12:214834-215695	+
PF3D7_1214900	7315.04	27924.9	1.26378	2.40125	1582.21	OK	961.411	OK	43	plasmodium_falciparum	PF3D7_1214900		conserved Plasmodium membrane protein, unknown function	12:618764-620111	+
PF3D7_0520900	1289.44	4944.62	1.26308	2.40007	149.59	OK	88.7885	OK	43	plasmodium_falciparum	PF3D7_0520900	SAHH	S-adenosyl-L-homocysteine hydrolase	5:857038-858477	+
PF3D7_0112600	2.1	41.9	1.26245	2.39903	2.83454	OK	0.263924	OK	43	plasmodium_falciparum	PF3D7_0112600			1:476429-477278	+
PF3D7_0321100	76.13	321.9	1.26162	2.39765	2.53049	OK	1.34722	OK	43	plasmodium_falciparum	PF3D7_0321100		conserved Plasmodium protein, unknown function	3:879959-885493	-
PF3D7_1025800	1149.78	4382.73	1.25805	2.39172	638.694	OK	385.322	OK	43	plasmodium_falciparum	PF3D7_1025800		conserved Plasmodium protein, unknown function	10:1089997-1090538	-
PF3D7_1318100	473.56	1813.28	1.25361	2.38438	131.348	OK	79.0931	OK	43	plasmodium_falciparum	PF3D7_1318100		ferredoxin, putative	13:748387-748971	-
PF3D7_0604900	609.02	2318.03	1.25211	2.38189	278.987	OK	184.589	OK	43	plasmodium_falciparum	PF3D7_0604900		conserved Plasmodium protein, unknown function	6:212415-213032	-
PF3D7_1230400	425.26	1624.71	1.25047	2.3792	112.344	OK	67.5705	OK	43	plasmodium_falciparum	PF3D7_1230400	ClpQ	ATP-dependent protease subunit ClpQ	12:1251914-1253067	-
PF3D7_0207000	1058.96	3997.98	1.25046	2.37917	212.313	OK	129.441	OK	43	plasmodium_falciparum	PF3D7_0207000	MSP4	merozoite surface protein 4	2:277494-278456	-
PF3D7_0701800	394.29	1506.62	1.24945	2.37751	65.9185	OK	39.9101	OK	43	plasmodium_falciparum	PF3D7_0701800	RIF	rifin	7:75918-77055	-
PF3D7_1349800	124.43	495.22	1.24649	2.37263	15.2908	OK	8.2363	OK	43	plasmodium_falciparum	PF3D7_1349800		nucleolar preribosomal associated cytoplasmic ATPase, putative	13:2000681-2002000	+
PF3D7_1021400	697.75	2596.12	1.23648	2.35623	60.3048	OK	37.7523	OK	43	plasmodium_falciparum	PF3D7_1021400		endomembrane protein 70, putative	10:863907-866742	+
PF3D7_1438600	130.2	508.56	1.23469	2.35331	18.9094	OK	12.7434	OK	43	plasmodium_falciparum	PF3D7_1438600		conserved protein, unknown function	14:1562232-1563065	+
PF3D7_1115900	1409.67	5180.8	1.23181	2.34862	250.575	OK	156.801	OK	43	plasmodium_falciparum	PF3D7_1115900	DHHC9	palmitoyltransferase, putative	11:600176-602215	+
PF3D7_0730400	2928.01	10712.1	1.23072	2.34684	778.292	OK	503.358	OK	43	plasmodium_falciparum	PF3D7_0730400		conserved Plasmodium protein, unknown function	7:1304347-1305096	+
PF3D7_1416700	22688.5	82719.5	1.23002	2.3457	8300.83	OK	5328.13	OK	43	plasmodium_falciparum	PF3D7_1416700		conserved Plasmodium protein, unknown function	14:681055-682023	-
PF3D7_1107400	19416.6	70550.3	1.2274	2.34145	2946.03	OK	1860.93	OK	43	plasmodium_falciparum	PF3D7_1107400	RAD51	DNA repair protein RAD51	11:317819-318871	-
PF3D7_0311500	672.02	2468.5	1.22655	2.34006	363.85	OK	249.182	OK	43	plasmodium_falciparum	PF3D7_0311500		conserved Plasmodium protein, unknown function	3:497118-497363	-
PF3D7_1325700	67.73	276.18	1.22627	2.33961	22.9804	OK	19.0954	OK	43	plasmodium_falciparum	PF3D7_1325700		conserved Plasmodium protein, unknown function	13:1068050-1068635	-
PF3D7_1474100	386.41	1430.43	1.22549	2.33835	158.432	OK	94.9723	OK	43	plasmodium_falciparum	PF3D7_1474100		mitochondrial ribosomal protein L20 precursor,putative	14:3023228-3023726	+
PF3D7_1371500	3.68	43.81	1.22515	2.3378	3.25177	OK	0.502861	OK	43	plasmodium_falciparum	PF3D7_1371500		probable protein, unknown function	13:2808563-2809222	-
PF3D7_0319600	1800.8	6548.38	1.22478	2.3372	587.735	OK	370.41	OK	43	plasmodium_falciparum	PF3D7_0319600		elongation factor 1 (EF-1), putative	3:817913-818695	+
PF3D7_0628300	2984.71	10784.5	1.22142	2.33176	396.796	OK	242.564	OK	43	plasmodium_falciparum	PF3D7_0628300.1		choline/ethanolaminephosphotransferase,putative	6:1170813-1173696	-
PF3D7_0523300	806.95	2914.2	1.21527	2.32184	315.077	OK	199.323	OK	43	plasmodium_falciparum	PF3D7_0523300		conserved Plasmodium protein, unknown function	5:970266-970962	-
PF3D7_1361400	269.86	990.45	1.21208	2.31672	48.5911	OK	38.9742	OK	43	plasmodium_falciparum	PF3D7_1361400	ADF2	actin-depolymerizing factor 2	13:2464135-2464718	-
PF3D7_1113000	36.75	160	1.20957	2.31269	0.392667	OK	0.203085	OK	43	plasmodium_falciparum	PF3D7_1113000		conserved Plasmodium protein, unknown function	11:492091-510738	+
PF3D7_0821900	307.13	1116.16	1.20737	2.30916	136.939	OK	83.3544	OK	43	plasmodium_falciparum	PF3D7_0821900		conserved Plasmodium protein, unknown function	8:977432-978188	-
PF3D7_1014700	3209.42	11334.9	1.20419	2.30408	537.775	OK	353.911	OK	43	plasmodium_falciparum	PF3D7_1014700		prohibitin, putative	10:595308-596222	+
PF3D7_1210300	51.98	211.42	1.20042	2.29806	10.9331	OK	8.00453	OK	43	plasmodium_falciparum	PF3D7_1210300		conserved Plasmodium protein, unknown function	12:465115-465744	+
PF3D7_1003100	697.75	2474.21	1.20011	2.29757	311.654	OK	201.619	OK	43	plasmodium_falciparum	PF3D7_1003100		conserved Plasmodium protein, unknown function	10:147639-148239	+
PF3D7_0925700	1549.85	5439.84	1.19729	2.29309	172.283	OK	113.319	OK	43	plasmodium_falciparum	PF3D7_0925700	HDAC1	histone deacetylase 1	9:1028661-1030010	-
PF3D7_0720000	444.69	1580.91	1.19691	2.29248	109.821	OK	71.6767	OK	43	plasmodium_falciparum	PF3D7_0720000	CSL4	exosome complex component CSL4, putative	7:876795-877500	+
PF3D7_0936600	8410.74	29204.9	1.19239	2.28531	1348.7	OK	918.299	OK	43	plasmodium_falciparum	PF3D7_0936600	GEXP5	gametocyte exported protein 5	9:1446929-1447947	+
PF3D7_0903700	21673.2	75175	1.19202	2.28473	2386.84	OK	1594.96	OK	43	plasmodium_falciparum	PF3D7_0903700		alpha tubulin 1	9:175542-177442	+
PF3D7_1310300	197.41	712.36	1.19091	2.28297	41.8282	OK	23.7733	OK	43	plasmodium_falciparum	PF3D7_1310300		zinc finger protein, putative	13:455792-456535	-
PF3D7_0624000	3111.77	10799.7	1.1907	2.28263	318.148	OK	212.711	OK	43	plasmodium_falciparum	PF3D7_0624000	HK	hexokinase	6:981066-982547	+
PF3D7_0211600	53.03	211.42	1.1876	2.27774	13.9239	OK	8.16719	OK	43	plasmodium_falciparum	PF3D7_0211600	ALG14	UDP-N-acetylglucosamine transferase subunit ALG14, putative	2:467847-468476	+
PF3D7_1011500	551.79	1921.85	1.18391	2.27192	143.734	OK	99.2861	OK	43	plasmodium_falciparum	PF3D7_1011500		conserved Plasmodium membrane protein, unknown function	10:443874-444401	-
PF3D7_1128700	696.17	2409.45	1.18142	2.268	66.4253	OK	44.6746	OK	43	plasmodium_falciparum	PF3D7_1128700	GPI8	GPI-anchor transamidase	11:1113996-1115477	+
PF3D7_1369400	194.26	685.69	1.17353	2.25562	3.45898	OK	2.26301	OK	43	plasmodium_falciparum	PF3D7_1369400		conserved Plasmodium protein, unknown function	13:2759756-2768478	+
PF3D7_0611700	622.67	2135.18	1.17322	2.25514	428.837	OK	294.727	OK	43	plasmodium_falciparum	PF3D7_0611700	RPL39	60S ribosomal protein L39	6:488579-489287	-
PF3D7_0932200	6487.61	21974.6	1.17291	2.25466	1684.95	OK	1127.94	OK	43	plasmodium_falciparum	PF3D7_0932200	PFN	profilin, putative	9:1287008-1288372	+
PF3D7_0828000	16563.2	55994.6	1.17202	2.25327	2978.29	OK	2020.2	OK	43	plasmodium_falciparum	PF3D7_0828000	ROM3	rhomboid protease ROM3	8:1210692-1211860	+
PF3D7_1316700	11172.9	37766.5	1.17172	2.25281	852.425	OK	584.827	OK	43	plasmodium_falciparum	PF3D7_1316700		conserved Plasmodium protein, unknown function	13:695732-697985	+
PF3D7_0504500	65715.6	221854	1.17123	2.25204	11606.5	OK	7981.26	OK	43	plasmodium_falciparum	PF3D7_0504500		conserved Plasmodium protein, unknown function	5:174989-176433	+
PF3D7_0108900	325.51	1125.68	1.1705	2.2509	20.4147	OK	16.9474	OK	43	plasmodium_falciparum	PF3D7_0108900			1:361987-362586	-
PF3D7_0618300	2038.11	6895.04	1.16985	2.24989	611.62	OK	430.925	OK	43	plasmodium_falciparum	PF3D7_0618300		60S ribosomal protein L27a, putative	6:768792-769456	+
PF3D7_1367000	978.63	3323.71	1.16948	2.2493	270.146	OK	186.216	OK	43	plasmodium_falciparum	PF3D7_1367000	SKP1	suppressor of kinetochore protein 1, putative	13:2679415-2680425	-
PF3D7_0723600	362.26	1247.58	1.16924	2.24893	115.604	OK	77.2595	OK	43	plasmodium_falciparum	PF3D7_0723600		conserved Plasmodium protein, unknown function	7:986598-987365	+
PF3D7_0817800	967.08	3281.81	1.16876	2.24819	618.603	OK	447.3	OK	43	plasmodium_falciparum	PF3D7_0817800		conserved Plasmodium protein, unknown function	8:815150-815451	+
PF3D7_0931200	47.25	186.66	1.16856	2.24788	8.0231	OK	4.96533	OK	43	plasmodium_falciparum	PF3D7_0931200	Sel2	selenoprotein	9:1258549-1259238	+
PF3D7_0306900	2670.23	9001.64	1.16784	2.24675	844.787	OK	572.209	OK	43	plasmodium_falciparum	PF3D7_0306900		40S ribosomal protein S23, putative	3:310652-311805	+
PF3D7_1447600	10568	35486.6	1.16659	2.2448	3857.41	OK	2493.99	OK	43	plasmodium_falciparum	PF3D7_1447600		conserved Plasmodium protein, unknown function	14:1942151-1942963	-
PF3D7_1013700	600.09	2032.32	1.16313	2.23943	137.492	OK	99.7155	OK	43	plasmodium_falciparum	PF3D7_1013700		conserved Plasmodium protein, unknown function	10:540622-541694	+
PF3D7_1016900	10247.2	34073.3	1.15886	2.23281	4336.49	OK	2992.65	OK	43	plasmodium_falciparum	PF3D7_1016900	ETRAMP10.3	early transcribed membrane protein 10.3	10:682182-682508	-
PF3D7_0908300	407.94	1375.2	1.15457	2.22618	492.344	OK	352.099	OK	43	plasmodium_falciparum	PF3D7_0908300.1		conserved Plasmodium membrane protein, unknown function	9:383650-385716	-
PF3D7_1200500	347.56	1175.2	1.15423	2.22566	45.8441	OK	31.2567	OK	43	plasmodium_falciparum	PF3D7_1200500	RIF	rifin	12:43800-45106	-
PF3D7_0108000	1481.59	4895.1	1.15015	2.21937	313.713	OK	219.735	OK	43	plasmodium_falciparum	PF3D7_0108000		proteasome subunit beta type-3, putative	1:328431-329558	-
PF3D7_0927800	3852.56	12673.9	1.14938	2.21818	663.966	OK	469.252	OK	43	plasmodium_falciparum	PF3D7_0927800	COX5B	cytochrome c oxidase subunit 5B, putative	9:1128871-1129940	+
PF3D7_0507200	1944.66	6403.62	1.14855	2.21692	121.335	OK	83.3073	OK	43	plasmodium_falciparum	PF3D7_0507200	SUB3	subtilisin-like protease 3	5:298427-300736	-
PF3D7_0931500	2147.31	7055.03	1.14708	2.21466	403.927	OK	296.465	OK	43	plasmodium_falciparum	PF3D7_0931500		conserved Plasmodium protein, unknown function	9:1264999-1266015	-
PF3D7_1438900	2510.1	8226.43	1.14554	2.2123	593.723	OK	421.754	OK	43	plasmodium_falciparum	PF3D7_1438900	Trx-Px1	thioredoxin peroxidase 1	14:1575984-1576571	+
PF3D7_0626600	143.85	493.32	1.14022	2.20415	42.1697	OK	25.8229	OK	43	plasmodium_falciparum	PF3D7_0626600		conserved Plasmodium protein, unknown function	6:1073458-1073895	-
PF3D7_0519100	309.76	1024.73	1.13493	2.19608	113.788	OK	80.0924	OK	43	plasmodium_falciparum	PF3D7_0519100		mitochondrial ribosomal protein L14 precursor,putative	5:790399-790773	+
PF3D7_0414300	130.73	447.61	1.13481	2.19589	47.4119	OK	30.78	OK	43	plasmodium_falciparum	PF3D7_0414300		Rab5-interacting protein, putative	4:649893-650731	-
PF3D7_0812600	2733.75	8834.03	1.13454	2.19548	751.84	OK	521.843	OK	43	plasmodium_falciparum	PF3D7_0812600		ubiquitin-conjugating enzyme, putative	8:631584-632229	-
PF3D7_1345700	2585.7	8346.42	1.13353	2.19394	259.853	OK	186.934	OK	43	plasmodium_falciparum	PF3D7_1345700	IDH	isocitrate dehydrogenase [NADP], mitochondrial	13:1828283-1829689	-
PF3D7_0628700	187.96	630.46	1.13284	2.19289	15.292	OK	10.5086	OK	43	plasmodium_falciparum	PF3D7_0628700		conserved Plasmodium protein, unknown function	6:1183896-1185617	+
PF3D7_0630000	35723.1	114831	1.13254	2.19245	5854.39	OK	4195.5	OK	43	plasmodium_falciparum	PF3D7_0630000		CPW-WPC family protein, putative	6:1252052-1253985	-
PF3D7_1215300	527.12	1718.05	1.13146	2.1908	227.185	OK	150.402	OK	43	plasmodium_falciparum	PF3D7_1215300	CPN10	10 kDa chaperonin	12:629009-629667	-
PF3D7_0604300	2794.66	8994.02	1.13133	2.19061	162.412	OK	117.605	OK	43	plasmodium_falciparum	PF3D7_0604300		conserved Plasmodium protein, unknown function	6:182216-184537	+
PF3D7_1320900	955.53	3091.34	1.13103	2.19015	340.277	OK	247.354	OK	43	plasmodium_falciparum	PF3D7_1320900		RNA-binding protein, putative	13:857147-857944	-
PF3D7_1108500	5724.77	18382.3	1.13072	2.18968	782.406	OK	558.336	OK	43	plasmodium_falciparum	PF3D7_1108500		succinyl-CoA synthetase alpha subunit, putative	11:367316-368823	+
PF3D7_0302700	640.52	2076.13	1.12921	2.18739	189.592	OK	137.318	OK	43	plasmodium_falciparum	PF3D7_0302700		CDGSH iron-sulfur domain-containing protein,putative	3:146372-147056	-
PF3D7_0209000	677.27	2190.41	1.12799	2.18555	10.1658	OK	7.29486	OK	43	plasmodium_falciparum	PF3D7_0209000	P230	6-cysteine protein	2:370438-379845	+
PF3D7_1302100	7716.67	24599.3	1.12521	2.18133	1636.81	OK	1187.93	OK	43	plasmodium_falciparum	PF3D7_1302100	G27/25	gamete antigen 27/25	13:121636-122289	-
PF3D7_0502100	268.28	879.97	1.12504	2.18108	50.357	OK	36.7425	OK	43	plasmodium_falciparum	PF3D7_0502100		HCNGP-like protein	5:102193-102897	-
PF3D7_1461300	1457.97	4666.53	1.12481	2.18072	889	OK	629.659	OK	43	plasmodium_falciparum	PF3D7_1461300		40S ribosomal protein S28e, putative	14:2492166-2492369	+
PF3D7_1325000	380.64	1232.35	1.12163	2.17593	206.166	OK	146.335	OK	43	plasmodium_falciparum	PF3D7_1325000	LSM6	U6 snRNA-associated Sm-like protein LSm6,putative	13:1042855-1043088	-
PF3D7_0624500	2994.69	9512.1	1.12097	2.17493	1383.7	OK	971.738	OK	43	plasmodium_falciparum	PF3D7_0624500	APC11	anaphase-promoting complex subunit 11, putative	6:994284-994553	+
PF3D7_0611900	2565.22	8112.15	1.11706	2.16905	607.395	OK	431.324	OK	43	plasmodium_falciparum	PF3D7_0611900		lsm12, putative	6:506380-507198	+
PF3D7_0306000	1109.36	3516.09	1.11569	2.16699	370.383	OK	270.475	OK	43	plasmodium_falciparum	PF3D7_0306000		conserved Plasmodium protein, unknown function	3:286906-287319	-
PF3D7_0830400	1014.85	3215.14	1.11479	2.16564	182.547	OK	143.504	OK	43	plasmodium_falciparum	PF3D7_0830400		conserved Plasmodium protein, unknown function	8:1294022-1294722	+
PF3D7_1452200	127.05	424.75	1.11474	2.16556	11.3673	OK	8.00476	OK	43	plasmodium_falciparum	PF3D7_1452200		aminomethyltransferase, putative	14:2143302-2144876	+
PF3D7_1127100	1674.8	5287.47	1.11451	2.16522	436.703	OK	320.183	OK	43	plasmodium_falciparum	PF3D7_1127100	dUTPase	deoxyuridine 5'-triphosphate nucleotidohydrolase	11:1060262-1060783	-
PF3D7_0531500	4.2	38.09	1.11441	2.16506	2.17561	OK	0.327984	OK	43	plasmodium_falciparum	PF3D7_0531500			5:1288559-1289308	+
PF3D7_1209200	196.88	641.89	1.11186	2.16124	76.8644	OK	53.345	OK	43	plasmodium_falciparum	PF3D7_1209200	LSM7	U6 snRNA-associated Sm-like protein LSm7,putative	12:427272-427978	+
PF3D7_0412600	139.13	460.94	1.11172	2.16103	25.6327	OK	19.4207	OK	43	plasmodium_falciparum	PF3D7_0412600	RIF	rifin, pseudogene	4:559387-560638	-
PF3D7_0922900	1723.1	5396.03	1.1081	2.15561	252.2	OK	189.365	OK	43	plasmodium_falciparum	PF3D7_0922900	FabG	3-oxoacyl-[acyl-carrier-protein] reductase	9:936868-938345	-
PF3D7_0415600	505.59	1599.95	1.10752	2.15474	98.0913	OK	71.3876	OK	43	plasmodium_falciparum	PF3D7_0415600	GAK	GTP:AMP phosphotransferase	4:689640-690329	-
PF3D7_0217800	3493.98	10860.6	1.10401	2.14952	1190.59	OK	955.061	OK	43	plasmodium_falciparum	PF3D7_0217800	RPS26	40S ribosomal protein S26	2:734272-734595	+
PF3D7_1406300	47.25	171.42	1.10395	2.14943	5.19182	OK	3.21453	OK	43	plasmodium_falciparum	PF3D7_1406300	GDPD	glycerophosphodiester phosphodiesterase	14:228410-229837	+
PF3D7_0319900	1218.56	3803.7	1.10393	2.1494	166.996	OK	125.909	OK	43	plasmodium_falciparum	PF3D7_0319900		conserved Plasmodium protein, unknown function	3:833833-834777	-
PF3D7_1130400	5838.17	18070	1.10131	2.14549	598.948	OK	446.851	OK	43	plasmodium_falciparum	PF3D7_1130400	RPT5	26S protease regulatory subunit 6A, putative	11:1168879-1170198	+
PF3D7_1471100	204.23	655.22	1.10016	2.14379	31.6987	OK	22.9291	OK	43	plasmodium_falciparum	PF3D7_1471100	EXP2	exported protein 2	14:2905163-2906565	-
PF3D7_0507400	26.78	106.66	1.09604	2.13767	8.63991	OK	4.70976	OK	43	plasmodium_falciparum	PF3D7_0507400		conserved Plasmodium protein, unknown function	5:305961-306422	-
PF3D7_1309000	780.17	2411.36	1.09297	2.13313	90.7014	OK	68.388	OK	43	plasmodium_falciparum	PF3D7_1309000		conserved Plasmodium protein, unknown function	13:415916-416998	-
PF3D7_0705700	1984.56	6087.44	1.09184	2.13146	1193.38	OK	892.038	OK	43	plasmodium_falciparum	PF3D7_0705700		40S ribosomal protein S29, putative	7:285472-286166	-
PF3D7_1232800	414.24	1289.49	1.09149	2.13095	128.078	OK	92.5041	OK	43	plasmodium_falciparum	PF3D7_1232800		conserved Plasmodium protein, unknown function	12:1350645-1351283	-
PF3D7_1115100	50424.6	153969	1.09129	2.13064	7166.41	OK	5395.5	OK	43	plasmodium_falciparum	PF3D7_1115100		conserved Plasmodium protein, unknown function	11:571007-573306	-
PF3D7_0524200	139.13	447.61	1.0883	2.12624	34.7231	OK	25.4801	OK	43	plasmodium_falciparum	PF3D7_0524200		conserved Plasmodium membrane protein, unknown function	5:1008636-1009404	-
PF3D7_1136200	1081.53	3308.48	1.0869	2.12417	56.7638	OK	40.4388	OK	43	plasmodium_falciparum	PF3D7_1136200		conserved Plasmodium protein, unknown function	11:1417466-1420071	-
PF3D7_1403700	1274.21	3885.6	1.08523	2.12172	154.015	OK	115.328	OK	43	plasmodium_falciparum	PF3D7_1403700	TRAM	translocation associated membrane protein,putative	14:133737-135073	-
PF3D7_1370800	71.93	241.9	1.08441	2.12051	12.383	OK	9.84188	OK	43	plasmodium_falciparum	PF3D7_1370800			13:2796119-2797144	+
PF3D7_0201500	68.25	230.47	1.0834	2.11903	12.7461	OK	8.83504	OK	43	plasmodium_falciparum	PF3D7_0201500		Plasmodium exported protein (hyp9), unknown function	2:73441-74396	-
PF3D7_1444300	13159	39793.1	1.08302	2.11847	1858.29	OK	1462.6	OK	43	plasmodium_falciparum	PF3D7_1444300	LPAAT	1-acyl-sn-glycerol-3-phosphate acyltransferase,putative	14:1828579-1829962	+
PF3D7_1356200	373.29	1150.44	1.08171	2.11655	95.6022	OK	71.2957	OK	43	plasmodium_falciparum	PF3D7_1356200	TIM23	mitochondrial import inner membrane translocase subunit TIM23, putative	13:2228520-2229291	-
PF3D7_0115050	32.03	120	1.07834	2.1116	50.8563	OK	36.1171	OK	43	plasmodium_falciparum	PF3D7_0115050			1:584722-584867	+
PF3D7_1110000	378.54	1156.16	1.07463	2.10618	152.885	OK	125.188	OK	43	plasmodium_falciparum	PF3D7_1110000		conserved Plasmodium protein, unknown function	11:398659-399226	+
PF3D7_0617800	9802.03	29307.7	1.07358	2.10465	3088.98	OK	2372.43	OK	43	plasmodium_falciparum	PF3D7_0617800	H2A	histone H2A	6:748416-748814	-
PF3D7_1430100	7818	23290.8	1.07043	2.10005	1052.21	OK	816.748	OK	43	plasmodium_falciparum	PF3D7_1430100	PTPA	serine/threonine protein phosphatase 2A activator	14:1184910-1187042	+
PF3D7_1346200	24.15	95.24	1.07031	2.09988	6.75443	OK	4.55778	OK	43	plasmodium_falciparum	PF3D7_1346200		nuclear import protein MOG1, putative	13:1845878-1846384	-
PF3D7_1224900	1546.17	4615.1	1.06863	2.09744	577.881	OK	436.054	OK	43	plasmodium_falciparum	PF3D7_1224900	SF3B6	splicing factor 3B subunit 6, putative	12:1010832-1011342	-
PF3D7_1028200	1971.43	5872.21	1.06783	2.09627	244.47	OK	214.792	OK	43	plasmodium_falciparum	PF3D7_1028200		zinc finger, C3HC4 type, putative	10:1166046-1166870	-
PF3D7_1120400	98.7	316.18	1.06743	2.0957	11.4795	OK	7.86613	OK	43	plasmodium_falciparum	PF3D7_1120400		alpha/beta hydrolase fold domain containing protein, putative	11:769252-770600	-
PF3D7_0800650	40.43	142.85	1.06528	2.09258	66.2242	OK	42.1628	OK	43	plasmodium_falciparum	PF3D7_0800650			8:64633-64778	-
PF3D7_0501500	31.5	116.19	1.06386	2.09051	3.87816	OK	2.41716	OK	43	plasmodium_falciparum	PF3D7_0501500	RAP3	rhoptry-associated protein 3	5:81134-82336	-
PF3D7_0708700	2529	7464.54	1.06104	2.08643	465.295	OK	366.476	OK	43	plasmodium_falciparum	PF3D7_0708700		Cg8 protein	7:391502-392188	-
PF3D7_0721600	3841.54	11319.7	1.06054	2.08571	827.849	OK	641.342	OK	43	plasmodium_falciparum	PF3D7_0721600		40S ribosomal protein S5, putative	7:931459-932164	-
PF3D7_1310900	1315.69	3876.08	1.05712	2.08077	182.771	OK	139.964	OK	43	plasmodium_falciparum	PF3D7_1310900		mitochondrial ribosomal protein S15 precursor,putative	13:476223-477134	+
PF3D7_1346300	1515.19	4457.01	1.05651	2.07989	291.585	OK	232.117	OK	43	plasmodium_falciparum	PF3D7_1346300	ALBA2	DNA/RNA-binding protein Alba 2	13:1849528-1850517	+
PF3D7_1340700	2764.21	8089.29	1.05419	2.07655	480.942	OK	382.801	OK	43	plasmodium_falciparum	PF3D7_1340700	RAB11b	ras-related protein Rab-11B	13:1621292-1622718	-
PF3D7_1026900	625.82	1847.57	1.05336	2.07536	90.9727	OK	69.5574	OK	43	plasmodium_falciparum	PF3D7_1026900		biotin--acetyl-CoA-carboxylase, putative	10:1125283-1126167	+
PF3D7_1315000	83.48	264.75	1.04876	2.06875	16.8409	OK	10.484	OK	43	plasmodium_falciparum	PF3D7_1315000		conserved Plasmodium protein, unknown function	13:636812-637612	+
PF3D7_1010700	2514.82	7300.74	1.04731	2.06668	468.752	OK	374.109	OK	43	plasmodium_falciparum	PF3D7_1010700		dolichyl-phosphate-mannose protein mannosyltransferase, putative	10:422961-424365	+
PF3D7_1360100	762.32	2228.51	1.04707	2.06633	141.549	OK	113.424	OK	43	plasmodium_falciparum	PF3D7_1360100		RNA-binding protein, putative	13:2405249-2406217	-
PF3D7_1469400	638.94	1868.52	1.04575	2.06444	59.3823	OK	47.9704	OK	43	plasmodium_falciparum	PF3D7_1469400	NT3	nucleoside transporter 3, putative	14:2845203-2846516	+
PF3D7_1008900	1048.46	3051.34	1.04569	2.06435	174.032	OK	136.791	OK	43	plasmodium_falciparum	PF3D7_1008900	AK1	adenylate kinase	10:369199-370225	-
PF3D7_1239100	1809.2	5245.56	1.04516	2.06359	271.647	OK	218.666	OK	43	plasmodium_falciparum	PF3D7_1239100		mitochondrial ribosomal protein L23 precursor,putative	12:1626773-1627928	+
PF3D7_1118000	783.85	2274.22	1.04106	2.05774	164.869	OK	127.129	OK	43	plasmodium_falciparum	PF3D7_1118000		conserved Plasmodium protein, unknown function	11:683860-684616	-
PF3D7_0601900	439.44	1283.77	1.04038	2.05677	126.295	OK	97.6554	OK	43	plasmodium_falciparum	PF3D7_0601900		conserved Plasmodium protein, unknown function	6:78190-78784	+
PF3D7_1105000	4115.07	11761.6	1.03526	2.04948	1517.34	OK	1223.17	OK	43	plasmodium_falciparum	PF3D7_1105000	H4	histone H4	11:221818-222129	-
PF3D7_0608700	2681.25	7634.06	1.03121	2.04374	189.252	OK	158.869	OK	43	plasmodium_falciparum	PF3D7_0608700	CCT6	T-complex protein 1 subunit zeta	6:358391-360203	+
PF3D7_1339400	676.22	1940.9	1.0308	2.04315	166.948	OK	139.48	OK	43	plasmodium_falciparum	PF3D7_1339400		conserved Plasmodium protein, unknown function	13:1585806-1586399	-
PF3D7_0514600	1488.42	4243.69	1.03043	2.04263	243.014	OK	174.62	OK	43	plasmodium_falciparum	PF3D7_0514600		ribose 5-phosphate epimerase, putative	5:607105-608451	-
PF3D7_0624100	2672.33	7599.78	1.03023	2.04234	376.868	OK	319.266	OK	43	plasmodium_falciparum	PF3D7_0624100		conserved Plasmodium protein, unknown function	6:983946-984989	+
PF3D7_1406700	995.43	2838.01	1.02825	2.03956	201.444	OK	168.142	OK	43	plasmodium_falciparum	PF3D7_1406700	VPS29	vacuolar protein sorting-associated protein 29	14:244908-245492	+
PF3D7_0500300	5.25	36.19	1.028	2.03919	1.54262	OK	0.52394	OK	43	plasmodium_falciparum	PF3D7_0500300	RIF	rifin, pseudogene	5:29776-30963	-
PF3D7_1034400	1110.93	3154.19	1.02546	2.03561	72.8067	OK	59.2043	OK	43	plasmodium_falciparum	PF3D7_1034400	SDHA	flavoprotein subunit of succinate dehydrogenase	10:1367294-1369189	-
PF3D7_1120100	3002.04	8479.75	1.02482	2.03471	474.97	OK	389.298	OK	43	plasmodium_falciparum	PF3D7_1120100	PGM1	phosphoglycerate mutase, putative	11:761695-762818	+
PF3D7_1466000	16572.6	46552.9	1.02193	2.03064	2080.61	OK	1743.13	OK	43	plasmodium_falciparum	PF3D7_1466000		conserved Plasmodium protein, unknown function	14:2686224-2688303	-
PF3D7_1002500	694.6	1961.85	1.01762	2.02458	145.071	OK	118.377	OK	43	plasmodium_falciparum	PF3D7_1002500		conserved Plasmodium protein, unknown function	10:123770-124882	-
PF3D7_1219800	78.23	239.99	1.01737	2.02423	28.4938	OK	26.874	OK	43	plasmodium_falciparum	PF3D7_1219800		conserved Plasmodium protein, unknown function	12:795157-795318	+
PF3D7_1015600	3594.25	10034	1.01531	2.02134	250.741	OK	208.686	OK	43	plasmodium_falciparum	PF3D7_1015600	HSP60	heat shock protein 60	10:627044-629040	-
PF3D7_1137800	519.24	1466.62	1.01455	2.02027	129.36	OK	99.0208	OK	43	plasmodium_falciparum	PF3D7_1137800		conserved Plasmodium protein, unknown function	11:1480900-1481526	-
PF3D7_1132800	696.7	1959.94	1.0143	2.01993	111.273	OK	90.8272	OK	43	plasmodium_falciparum	PF3D7_1132800	AQP	aquaglyceroporin	11:1271204-1271980	+
PF3D7_0621350	133.35	392.37	1.01403	2.01955	30.9813	OK	25.5001	OK	43	plasmodium_falciparum	PF3D7_0621350		protein SYS1, putative	6:876679-877298	-
PF3D7_0218000	1257.41	3517.99	1.01381	2.01923	145.92	OK	123.158	OK	43	plasmodium_falciparum	PF3D7_0218000	RFC2	replication factor C subunit 2, putative	2:738860-739852	+
PF3D7_1015900	4829.62	13451	1.01379	2.01921	431.038	OK	358.644	OK	43	plasmodium_falciparum	PF3D7_1015900	ENO	enolase	10:637138-639011	+
PF3D7_1030100	3778.53	10517.8	1.01295	2.01803	116.962	OK	98.306	OK	43	plasmodium_falciparum	PF3D7_1030100	PRP22	pre-mRNA-splicing factor ATP-dependent RNA helicase PRP22, putative	10:1224519-1229092	-
PF3D7_1333800	2278.57	6348.39	1.01259	2.01753	348.456	OK	301.97	OK	43	plasmodium_falciparum	PF3D7_1333800		conserved Plasmodium protein, unknown function	13:1382631-1383335	+
PF3D7_0719700	2608.28	7258.84	1.012	2.01671	690.762	OK	583.425	OK	43	plasmodium_falciparum	PF3D7_0719700	RPS10	40S ribosomal protein S10, putative	7:861583-862487	+
PF3D7_1430900	3897.19	10834	1.0119	2.01657	836.273	OK	724.464	OK	43	plasmodium_falciparum	PF3D7_1430900	COX2	cytochrome c oxidase subunit 2, putative	14:1216653-1217171	-
PF3D7_1453600	992.8	2773.25	1.0111	2.01545	17.9704	OK	12.8133	OK	43	plasmodium_falciparum	PF3D7_1453600		RAP protein, putative	14:2199371-2204708	-
PF3D7_0627400	948.7	2647.54	1.01	2.01391	182.116	OK	158.845	OK	43	plasmodium_falciparum	PF3D7_0627400	TIM22	mitochondrial import inner membrane translocase subunit TIM22, putative	6:1100277-1100858	-
PF3D7_1021600	2995.74	8312.14	1.00979	2.01362	453.249	OK	376.254	OK	43	plasmodium_falciparum	PF3D7_1021600		deoxyribose-phosphate aldolase, putative	10:871095-871886	+
PF3D7_0218800	267.23	759.98	1.00879	2.01223	44.3714	OK	34.0173	OK	43	plasmodium_falciparum	PF3D7_0218800	ribonuclease P	ribonuclease P	2:766390-767015	-
PF3D7_1029600	1630.7	4527.49	1.00852	2.01184	178.6	OK	149.541	OK	43	plasmodium_falciparum	PF3D7_1029600	ADA	adenosine deaminase	10:1206302-1207405	+
PF3D7_0110100	497.19	1394.25	1.00795	2.01105	20.8562	OK	17.8331	OK	43	plasmodium_falciparum	PF3D7_0110100		selenocysteine-specific elongation factor selB homologue, putative	1:389261-392065	-
PF3D7_0729400	991.23	2758.02	1.00779	2.01083	112.951	OK	91.1813	OK	43	plasmodium_falciparum	PF3D7_0729400		ribosome biogenesis protein BRX1 homolog,putative	7:1252847-1254097	+
PF3D7_0727200	3716.58	10272.1	1.00692	2.00961	270.3	OK	223.194	OK	43	plasmodium_falciparum	PF3D7_0727200	NFS	cysteine desulfurase, putative	7:1156748-1158409	-
PF3D7_1031700	2037.06	5634.12	1.00608	2.00845	682.248	OK	567.164	OK	43	plasmodium_falciparum	PF3D7_1031700	I3	protein phosphatase inhibitor 3	10:1281252-1281989	+
PF3D7_0825300	1248.49	3458.95	1.00551	2.00765	306.179	OK	273.339	OK	43	plasmodium_falciparum	PF3D7_0825300		conserved protein, unknown function	8:1095116-1095562	-
PF3D7_0814900	2073.29	5714.12	1.00315	2.00437	394.268	OK	346.156	OK	43	plasmodium_falciparum	PF3D7_0814900	FeSOD	superoxide dismutase [Fe]	8:708228-708824	+
PF3D7_1112400	503.49	1401.86	1.0021	2.00292	100.791	OK	83.9377	OK	43	plasmodium_falciparum	PF3D7_1112400		conserved Plasmodium protein, unknown function	11:475880-476455	+
PF3D7_0423800	102.9	302.85	1.00109	2.00152	11.7614	OK	9.2381	OK	43	plasmodium_falciparum	PF3D7_0423800	CyRPA	cysteine-rich protective antigen	4:1076347-1077534	+
PF3D7_0323000	1816.55	4994.14	1.00061	2.00084	1022.72	OK	840.489	OK	43	plasmodium_falciparum	PF3D7_0323000	TMA7	translation machinery-associated protein 7,putative	3:968675-969202	-
PF3D7_0613200	652.07	1805.66	1.00038	2.00053	337.824	OK	304.523	OK	43	plasmodium_falciparum	PF3D7_0613200		conserved Plasmodium protein, unknown function	6:539304-539674	+
PF3D7_1027900	25104.1	68670.4	0.999648	1.99951	3366.61	OK	2855.07	OK	43	plasmodium_falciparum	PF3D7_1027900	DHHC10	palmitoyltransferase, putative	10:1156648-1158980	+
PF3D7_0417000	1436.44	3948.46	0.999525	1.99934	202.28	OK	171.435	OK	43	plasmodium_falciparum	PF3D7_0417000		conserved Plasmodium protein, unknown function	4:742149-743091	+
PF3D7_0519200	3281.35	8986.41	0.998924	1.99851	763.762	OK	635.373	OK	43	plasmodium_falciparum	PF3D7_0519200		V-type proton ATPase 16 kDa proteolipid subunit	5:791719-792936	-
PF3D7_1341300	3531.25	9656.86	0.997839	1.99701	725.104	OK	608.183	OK	43	plasmodium_falciparum	PF3D7_1341300		60S ribosomal protein L18-2, putative	13:1636556-1637833	+
PF3D7_0619600	46.2	146.66	0.996789	1.99555	2.44867	OK	1.72084	OK	43	plasmodium_falciparum	PF3D7_0619600		conserved Plasmodium protein, unknown function	6:825157-827772	+
PF3D7_0625100	2952.16	8056.91	0.99576	1.99413	319.896	OK	255.912	OK	43	plasmodium_falciparum	PF3D7_0625100	SMS2	sphingomyelin synthase 2, putative	6:1023015-1024214	+
PF3D7_1446800	1883.23	5140.8	0.99471	1.99268	320.409	OK	283.226	OK	43	plasmodium_falciparum	PF3D7_1446800	HDP	heme detoxification protein	14:1922959-1923782	+
PF3D7_1313000	414.76	1146.63	0.993404	1.99088	200.661	OK	167.542	OK	43	plasmodium_falciparum	PF3D7_1313000	Nedd8	ubiquitin-like protein nedd8 homologue,putative	13:553752-554251	-
PF3D7_1431400	318.16	883.78	0.992821	1.99007	11.3475	OK	9.89711	OK	43	plasmodium_falciparum	PF3D7_1431400		conserved Plasmodium protein, unknown function	14:1233977-1237125	-
PF3D7_1131000	354.91	982.83	0.992262	1.9893	81.6747	OK	68.25	OK	43	plasmodium_falciparum	PF3D7_1131000		RNA-binding protein s1, putative	11:1194524-1195036	-
PF3D7_0505800	1371.86	3737.03	0.991647	1.98845	521.079	OK	442.16	OK	43	plasmodium_falciparum	PF3D7_0505800	SUMO	small ubiquitin-related modifier	5:252047-252606	-
PF3D7_1329400	1827.58	4967.47	0.990949	1.98749	100.559	OK	85.8671	OK	43	plasmodium_falciparum	PF3D7_1329400		AMP deaminase, putative	13:1243172-1246344	+
PF3D7_1450900	380.64	1049.49	0.989788	1.98589	36.5091	OK	31.3563	OK	43	plasmodium_falciparum	PF3D7_1450900		acetyl-CoA acetyltransferase, putative	14:2083231-2084665	+
PF3D7_0602500	127.05	363.8	0.989288	1.9852	12.9888	OK	10.9521	OK	43	plasmodium_falciparum	PF3D7_0602500		geranylgeranyltransferase, putative	6:105503-106642	+
PF3D7_1310700	12249.1	33060	0.987956	1.98337	3261.7	OK	2786.2	OK	43	plasmodium_falciparum	PF3D7_1310700		RNA-binding protein, putative	13:468232-468663	-
PF3D7_0306700	384.31	1057.11	0.987938	1.98335	119.077	OK	101.26	OK	43	plasmodium_falciparum	PF3D7_0306700		membrane magnesium transporter, putative	3:304317-304999	+
PF3D7_1033300	210.01	586.65	0.987487	1.98273	67.6936	OK	56.6119	OK	43	plasmodium_falciparum	PF3D7_1033300		conserved Plasmodium protein, unknown function	10:1338124-1338818	-
PF3D7_1025300	85.05	249.52	0.986689	1.98163	3.92854	OK	2.98922	OK	43	plasmodium_falciparum	PF3D7_1025300		conserved Plasmodium protein, unknown function	10:1057890-1060658	-
PF3D7_0530700	449.41	1230.44	0.986377	1.9812	16.3888	OK	13.865	OK	43	plasmodium_falciparum	PF3D7_0530700		conserved Plasmodium protein, unknown function	5:1250737-1254190	+
PF3D7_0816400	2505.37	6763.61	0.986112	1.98084	333.807	OK	321.218	OK	43	plasmodium_falciparum	PF3D7_0816400		conserved Plasmodium protein, unknown function	8:757224-758207	+
PF3D7_0705900	2928.01	7900.72	0.986068	1.98078	648.343	OK	553.025	OK	43	plasmodium_falciparum	PF3D7_0705900		ATP synthase subunit C, putative	7:290100-291220	-
PF3D7_1246000	442.59	1211.39	0.985907	1.98056	35.3155	OK	29.9912	OK	43	plasmodium_falciparum	PF3D7_1246000		conserved Plasmodium protein, unknown function	12:1912457-1914595	+
PF3D7_0209600	154.88	436.18	0.983939	1.97786	5.16939	OK	4.11938	OK	43	plasmodium_falciparum	PF3D7_0209600		transporter, putative	2:394237-398745	-
PF3D7_1107000	358.59	982.83	0.983733	1.97758	106.298	OK	88.8273	OK	43	plasmodium_falciparum	PF3D7_1107000	LSM4	U6 snRNA-associated Sm-like protein LSm4,putative	11:291680-292502	+
PF3D7_0518900	263.03	725.69	0.982954	1.97651	43.8559	OK	38.4452	OK	43	plasmodium_falciparum	PF3D7_0518900		conserved Plasmodium protein, unknown function	5:785664-786565	-
PF3D7_1475900	445.21	1209.49	0.979634	1.97197	22.787	OK	19.015	OK	43	plasmodium_falciparum	PF3D7_1475900		conserved Plasmodium protein, unknown function	14:3124337-3126709	+
PF3D7_1463600	2.63	26.67	0.979345	1.97157	3.07565	OK	0.577949	OK	43	plasmodium_falciparum	PF3D7_1463600		conserved Plasmodium protein, unknown function	14:2580115-2580486	-
PF3D7_0611000	1432.77	3845.6	0.979231	1.97141	179.345	OK	161.797	OK	43	plasmodium_falciparum	PF3D7_0611000		SNARE associated Golgi protein, putative	6:463564-464676	-
PF3D7_1358900	1388.67	3721.8	0.97784	1.96951	141.908	OK	122.145	OK	43	plasmodium_falciparum	PF3D7_1358900		GTP-binding protein, putative	13:2332196-2334915	-
PF3D7_0626100	1208.06	3232.29	0.975701	1.9666	118.89	OK	104.208	OK	43	plasmodium_falciparum	PF3D7_0626100		oxidoreductase, short-chain dehydrogenase family, putative	6:1056052-1058529	+
PF3D7_1105700	1668.5	4445.59	0.973586	1.96371	124.707	OK	107.013	OK	43	plasmodium_falciparum	PF3D7_1105700	RTCB	tRNA-splicing ligase RtcB, putative	11:247451-248971	+
PF3D7_1230300	248.86	679.98	0.973429	1.9635	36.9787	OK	31.3252	OK	43	plasmodium_falciparum	PF3D7_1230300	SPM2	subpellicular microtubule protein 2, putative	12:1249768-1250657	-
PF3D7_1316300	14620.6	38785.5	0.973267	1.96328	5110.35	OK	4463.86	OK	43	plasmodium_falciparum	PF3D7_1316300		conserved Plasmodium protein, unknown function	13:681363-682149	-
PF3D7_1430500	485.11	1304.72	0.972254	1.9619	42.5704	OK	36.7599	OK	43	plasmodium_falciparum	PF3D7_1430500		conserved Plasmodium protein, unknown function	14:1205088-1206416	+
PF3D7_1361300	3823.16	10110.2	0.969308	1.9579	517.028	OK	497.221	OK	43	plasmodium_falciparum	PF3D7_1361300		conserved Plasmodium protein, unknown function	13:2462069-2463784	+
PF3D7_0504600	1272.64	3369.43	0.966945	1.9547	130.565	OK	112.776	OK	43	plasmodium_falciparum	PF3D7_0504600	BCKDHB	2-oxoisovalerate dehydrogenase subunit beta,mitochondrial, putative	5:177410-178555	+
PF3D7_1369000	345.99	927.59	0.964318	1.95114	16.2134	OK	13.8615	OK	43	plasmodium_falciparum	PF3D7_1369000	GPAA1	glycosylphosphatidylinositol anchor attachment 1 protein, putative	13:2742585-2745862	+
PF3D7_1206400	3.68	28.57	0.961561	1.94742	1.14243	OK	0.302791	OK	43	plasmodium_falciparum	PF3D7_1206400		rhodanese like protein, putative	12:290836-291876	+
PF3D7_1016200	93.98	264.75	0.959507	1.94465	6.75084	OK	5.47342	OK	43	plasmodium_falciparum	PF3D7_1016200		Rab3 GTPase-activating protein non-catalytic subunit, putative	10:646054-647736	+
PF3D7_1216100	54.6	161.9	0.959182	1.94421	6.73434	OK	5.017	OK	43	plasmodium_falciparum	PF3D7_1216100		conserved Plasmodium membrane protein, unknown function	12:646979-647860	+
PF3D7_0324800	101.33	283.8	0.959106	1.9441	11.1018	OK	8.84746	OK	43	plasmodium_falciparum	PF3D7_0324800	RIF	rifin	3:1027571-1028929	+
PF3D7_0305400	323.41	860.93	0.957006	1.94128	75.2897	OK	64.9875	OK	43	plasmodium_falciparum	PF3D7_0305400		conserved Plasmodium protein, unknown function	3:260332-261085	+
PF3D7_1336100	160.65	436.18	0.954509	1.93792	40.2932	OK	34.5677	OK	43	plasmodium_falciparum	PF3D7_1336100		conserved Plasmodium protein, unknown function	13:1472183-1473114	+
PF3D7_1432700	1887.43	4914.14	0.954148	1.93744	279.458	OK	257.685	OK	43	plasmodium_falciparum	PF3D7_1432700		protein-L-isoaspartate(D-aspartate) O-methyltransferase, putative	14:1290468-1291459	-
PF3D7_1305300	896.73	2344.69	0.954071	1.93733	9.70867	OK	8.60125	OK	43	plasmodium_falciparum	PF3D7_1305300		conserved Plasmodium protein, unknown function	13:256430-267182	-
PF3D7_1451100	14184.9	36614.2	0.949624	1.93137	642.993	OK	577.785	OK	43	plasmodium_falciparum	PF3D7_1451100	eEF2	elongation factor 2	14:2090902-2093400	+
PF3D7_0406500	1708.4	4426.54	0.949599	1.93134	13.4192	OK	14.4953	OK	43	plasmodium_falciparum	PF3D7_0406500		conserved Plasmodium protein, unknown function	4:334282-344054	-
PF3D7_0100200	6.83	36.19	0.948435	1.92978	1.58054	OK	0.678678	OK	43	plasmodium_falciparum	PF3D7_0100200	RIF	rifin	1:38982-40207	-
PF3D7_0115600	152.25	411.42	0.948411	1.92975	15.4719	OK	12.9791	OK	43	plasmodium_falciparum	PF3D7_0115600	RIF	rifin	1:604162-605531	+
PF3D7_1477300	175.36	470.46	0.947562	1.92861	21.1877	OK	19.2249	OK	43	plasmodium_falciparum	PF3D7_1477300	Pfg14-744	Plasmodium exported protein (PHIST), unknown function	14:3179624-3180610	+
PF3D7_0515700	6598.39	17001.4	0.947545	1.92859	529.13	OK	486.023	OK	43	plasmodium_falciparum	PF3D7_0515700	GAP40	glideosome-associated protein 40, putative	5:653966-655336	-
PF3D7_1211900	1884.28	4857	0.945452	1.92579	55.9296	OK	50.4654	OK	43	plasmodium_falciparum	PF3D7_1211900	ATP4	non-SERCA-type Ca2+-transporting P-ATPase	12:529005-532799	-
PF3D7_0715000	129.15	350.47	0.944952	1.92512	15.5693	OK	13.1936	OK	43	plasmodium_falciparum	PF3D7_0715000	PNPase	4-nitrophenylphosphatase	7:673451-674419	+
PF3D7_1243200	8.4	40	0.943045	1.92258	3.56466	OK	2.71291	OK	43	plasmodium_falciparum	PF3D7_1243200		conserved Plasmodium protein, unknown function	12:1815311-1815562	+
PF3D7_1346900	457.29	1186.63	0.940716	1.91948	65.7158	OK	59.6659	OK	43	plasmodium_falciparum	PF3D7_1346900		conserved Plasmodium protein, unknown function	13:1881902-1882657	+
PF3D7_1028100	138.08	371.42	0.940498	1.91919	7.44426	OK	6.9549	OK	43	plasmodium_falciparum	PF3D7_1028100	PPO	protoporphyrinogen oxidase	10:1163786-1165615	+
PF3D7_0315200	723.47	1864.71	0.939961	1.91848	12.8446	OK	11.5819	OK	43	plasmodium_falciparum	PF3D7_0315200	CTRP	circumsporozoite-and TRAP-related protein	3:616472-622816	+
PF3D7_1336700	266.71	699.03	0.939543	1.91792	62.2346	OK	55.6414	OK	43	plasmodium_falciparum	PF3D7_1336700		conserved Plasmodium protein, unknown function	13:1482361-1482837	-
PF3D7_1010000	647.87	1670.43	0.939235	1.91751	113.299	OK	100.338	OK	43	plasmodium_falciparum	PF3D7_1010000		ribosomal protein L43, mitochondrial, putative	10:401876-402711	-
PF3D7_0205500	1234.31	3163.72	0.938781	1.91691	314	OK	288.606	OK	43	plasmodium_falciparum	PF3D7_0205500		DNA-directed RNA polymerase II 16 kDa subunit,putative	2:225562-226245	-
PF3D7_1468700	7238.91	18439.5	0.937662	1.91542	667.931	OK	605.137	OK	43	plasmodium_falciparum	PF3D7_1468700	eIF4A	eukaryotic initiation factor 4A	14:2825370-2826918	+
PF3D7_1418000	3243.54	8262.62	0.936639	1.91406	421.037	OK	376.118	OK	43	plasmodium_falciparum	PF3D7_1418000	UFD1	ubiquitin fusion degradation protein UFD1,putative	14:759360-761422	-
PF3D7_0508000	11064.7	28103.9	0.935491	1.91254	1175.47	OK	1071.95	OK	43	plasmodium_falciparum	PF3D7_0508000	P38	6-cysteine protein	5:328666-329715	-
PF3D7_0934300	250.96	655.22	0.934769	1.91158	64.5306	OK	51.8817	OK	43	plasmodium_falciparum	PF3D7_0934300		conserved Plasmodium protein, unknown function	9:1348022-1348459	+
PF3D7_0317800	95.55	260.94	0.934407	1.91111	12.9487	OK	12.0534	OK	43	plasmodium_falciparum	PF3D7_0317800		26S proteasome non-ATPase regulatory subunit 9,putative	3:738205-738882	-
PF3D7_0724000	308.18	799.98	0.934356	1.91104	4.94306	OK	4.71991	OK	43	plasmodium_falciparum	PF3D7_0724000		Rab GTPase activator and protein kinase,putative	7:1006335-1012145	+
PF3D7_0717000	463.06	1192.35	0.934174	1.9108	54.057	OK	44.8417	OK	43	plasmodium_falciparum	PF3D7_0717000		conserved Plasmodium membrane protein, unknown function	7:738578-741209	+
PF3D7_0721900	1276.84	3253.24	0.93375	1.91024	446.021	OK	383.799	OK	43	plasmodium_falciparum	PF3D7_0721900		V-type ATPase V0 subunit e, putative	7:939715-940250	-
PF3D7_0829900	505.59	1297.11	0.932152	1.90812	26.3079	OK	22.5141	OK	43	plasmodium_falciparum	PF3D7_0829900			8:1275625-1278795	+
PF3D7_0503400	4168.62	10534.9	0.930115	1.90543	1151.83	OK	1052.21	OK	43	plasmodium_falciparum	PF3D7_0503400	ADF1	actin-depolymerizing factor 1	5:140710-141471	+
PF3D7_1219900	4386.5	11060.6	0.928219	1.90293	689.819	OK	634.779	OK	43	plasmodium_falciparum	PF3D7_1219900		ribulose-phosphate 3-epimerase, putative	12:796500-797183	+
PF3D7_1435000	486.69	1241.87	0.926952	1.90126	39.583	OK	36.7187	OK	43	plasmodium_falciparum	PF3D7_1435000	COX15	cytochrome c oxidase assembly protein, putative	14:1414023-1415315	+
PF3D7_1223700	1107.26	2799.92	0.926375	1.90049	146.369	OK	132.273	OK	43	plasmodium_falciparum	PF3D7_1223700	VIT	iron transporter, putative	12:968980-970073	+
PF3D7_1314600	55.65	158.09	0.92579	1.89972	5.44609	OK	4.3142	OK	43	plasmodium_falciparum	PF3D7_1314600	LipL1	lipoate-protein ligase 1	13:624785-626011	+
PF3D7_0220600	7.35	36.19	0.922765	1.89574	2.09818	OK	1.05232	OK	43	plasmodium_falciparum	PF3D7_0220600		Plasmodium exported protein (hyp9), unknown function	2:831189-832005	+
PF3D7_1134400	998.05	2514.21	0.92242	1.89529	191.573	OK	180.218	OK	43	plasmodium_falciparum	PF3D7_1134400		conserved Plasmodium protein, unknown function	11:1340486-1341680	-
PF3D7_0406800	1095.18	2756.11	0.922104	1.89488	139.31	OK	119.93	OK	43	plasmodium_falciparum	PF3D7_0406800		conserved Plasmodium protein, unknown function	4:351527-352983	-
PF3D7_1349400	163.8	426.65	0.919773	1.89182	23.9799	OK	20.7919	OK	43	plasmodium_falciparum	PF3D7_1349400		cytidine and deoxycytidylate deaminase,putative	13:1983823-1985011	+
PF3D7_0912400	853.15	2144.7	0.919505	1.89147	69.5842	OK	63.5775	OK	43	plasmodium_falciparum	PF3D7_0912400		alkaline phosphatase, putative	9:551426-553167	-
PF3D7_1024200	254.11	651.41	0.919245	1.89113	55.0046	OK	49.5203	OK	43	plasmodium_falciparum	PF3D7_1024200		RNA-binding protein, putative	10:1021292-1021774	-
PF3D7_0816500	3087.61	7706.44	0.918642	1.89034	593.208	OK	552.316	OK	43	plasmodium_falciparum	PF3D7_0816500	HSP20	small heat shock protein HSP20, putative	8:760138-761031	+
PF3D7_1439000	1595	3988.46	0.918346	1.88995	229.492	OK	217.811	OK	43	plasmodium_falciparum	PF3D7_1439000	CTR1	copper transporter	14:1578193-1579175	+
PF3D7_1372300	3.68	26.67	0.918085	1.88961	2.09801	OK	0.733357	OK	43	plasmodium_falciparum	PF3D7_1372300		Plasmodium exported protein (PHIST), unknown function	13:2845767-2846538	+
PF3D7_0934200	54.08	152.38	0.916306	1.88728	12.5946	OK	11.8782	OK	43	plasmodium_falciparum	PF3D7_0934200		conserved Plasmodium protein, unknown function	9:1346858-1347295	-
PF3D7_1332800	1577.67	3923.7	0.913509	1.88362	228.376	OK	214.055	OK	43	plasmodium_falciparum	PF3D7_1332800		eukaryotic translation initiation factor 6,putative	13:1348779-1349522	+
PF3D7_1412500	18991.9	46992.9	0.912743	1.88262	1762.88	OK	1654.76	OK	43	plasmodium_falciparum	PF3D7_1412500	ACT2	actin II	14:507360-508868	+
PF3D7_0527100	2239.72	5550.31	0.911555	1.88107	495.192	OK	464.003	OK	43	plasmodium_falciparum	PF3D7_0527100	UBC13	ubiquitin-conjugating enzyme E2 N, putative	5:1129959-1130754	-
PF3D7_0532100	103.95	274.28	0.910085	1.87916	21.0336	OK	18.0094	OK	43	plasmodium_falciparum	PF3D7_0532100	ETRAMP5	early transcribed membrane protein 5	5:1301224-1301769	+
PF3D7_0823200	2674.43	6611.24	0.90984	1.87884	323.817	OK	302.649	OK	43	plasmodium_falciparum	PF3D7_0823200		RNA-binding protein, putative	8:1022629-1023846	-
PF3D7_0917200	444.16	1110.44	0.907866	1.87627	50.0576	OK	46.1995	OK	43	plasmodium_falciparum	PF3D7_0917200		conserved Plasmodium membrane protein, unknown function	9:716325-717506	+
PF3D7_0702500	201.08	512.37	0.907639	1.87597	28.8555	OK	25.8306	OK	43	plasmodium_falciparum	PF3D7_0702500		Plasmodium exported protein, unknown function	7:104957-105989	-
PF3D7_1138900	239.93	607.6	0.907196	1.8754	7.78532	OK	7.0447	OK	43	plasmodium_falciparum	PF3D7_1138900			11:1540804-1544163	+
PF3D7_1344800	1876.93	4630.34	0.90702	1.87517	172.326	OK	164.17	OK	43	plasmodium_falciparum	PF3D7_1344800	ATCase	aspartate carbamoyltransferase	13:1796274-1797709	+
PF3D7_1411900	441.54	1102.83	0.906943	1.87507	45.8125	OK	43.7233	OK	43	plasmodium_falciparum	PF3D7_1411900		p1/s1 nuclease, putative	14:480431-481414	+
PF3D7_0105300	696.17	1727.57	0.906458	1.87444	138.703	OK	129.788	OK	43	plasmodium_falciparum	PF3D7_0105300	CAP	cyclase-associated protein	1:225110-225779	-
PF3D7_0409500	421.06	1051.4	0.906014	1.87386	37.1717	OK	34.8492	OK	43	plasmodium_falciparum	PF3D7_0409500		conserved Plasmodium protein, unknown function	4:449189-450633	-
PF3D7_0721200	488.79	1215.2	0.90425	1.87157	14.3213	OK	14.0042	OK	43	plasmodium_falciparum	PF3D7_0721200		conserved Plasmodium protein, unknown function	7:917958-920816	-
PF3D7_0109300	168	428.56	0.902675	1.86953	18.8295	OK	16.6828	OK	43	plasmodium_falciparum	PF3D7_0109300		fatty acid elongation protein, GNS1/SUR4 family,putative	1:371815-373012	-
PF3D7_1345900	6210.41	15199.6	0.902365	1.86913	996.853	OK	952.062	OK	43	plasmodium_falciparum	PF3D7_1345900	SPC25	kinetochore protein SPC25, putative	13:1835511-1836799	-
PF3D7_0205400	253.06	636.17	0.902148	1.86885	18.5221	OK	16.7878	OK	43	plasmodium_falciparum	PF3D7_0205400		PCI domain-containing protein, putative	2:223478-224851	+
PF3D7_0319100	2580.98	6321.72	0.901608	1.86815	840.876	OK	794.964	OK	43	plasmodium_falciparum	PF3D7_0319100	RBX1	E3 ubiquitin-protein ligase RBX1, putative	3:802260-802583	-
PF3D7_0721400	1473.72	3617.04	0.901557	1.86808	235.397	OK	221.209	OK	43	plasmodium_falciparum	PF3D7_0721400		conserved Plasmodium protein, unknown function	7:926692-928028	+
PF3D7_0421500	802.22	1975.18	0.900741	1.86702	84.8701	OK	79.7485	OK	43	plasmodium_falciparum	PF3D7_0421500	RIF	rifin, pseudogene	4:981823-982990	-
PF3D7_1354500	343.36	855.21	0.900448	1.86664	27.7046	OK	25.6792	OK	43	plasmodium_falciparum	PF3D7_1354500	ADSS	adenylosuccinate synthetase	13:2174346-2175797	+
PF3D7_1415200	310.81	773.31	0.897618	1.86299	103.144	OK	99.9415	OK	43	plasmodium_falciparum	PF3D7_1415200		DNA-directed RNA polymerases I and III subunit RPAC2, putative	14:611865-612736	+
PF3D7_0316800	5806.67	14112	0.89606	1.86098	1321.7	OK	1270.93	OK	43	plasmodium_falciparum	PF3D7_0316800		40S ribosomal protein S15A, putative	3:677842-678474	+
PF3D7_1454700	2474.92	6009.35	0.893769	1.85802	184.871	OK	176.845	OK	43	plasmodium_falciparum	PF3D7_1454700		6-phosphogluconate dehydrogenase,decarboxylating, putative	14:2241433-2242839	+
PF3D7_1012500	2650.8	6428.38	0.892832	1.85682	158.346	OK	151.523	OK	43	plasmodium_falciparum	PF3D7_1012500		phosphoglucomutase, putative	10:478758-480539	-
PF3D7_0213400	669.39	1636.14	0.89272	1.85667	69.5463	OK	66.4271	OK	43	plasmodium_falciparum	PF3D7_0213400	PK7	protein kinase 7	2:541811-543807	+
PF3D7_0822000	832.15	2028.51	0.892195	1.856	51.4517	OK	48.9709	OK	43	plasmodium_falciparum	PF3D7_0822000		mitochondrial ribosomal protein L4 precursor,putative	8:978798-980634	+
PF3D7_0818600	2820.91	6809.33	0.888861	1.85171	322.238	OK	308.395	OK	43	plasmodium_falciparum	PF3D7_0818600	PBLP	BEM46-like protein, putative	8:845253-847380	-
PF3D7_1331300	1088.88	2632.3	0.886587	1.8488	201.564	OK	193.326	OK	43	plasmodium_falciparum	PF3D7_1331300	SP21	signal peptidase 21 kDa subunit	13:1309177-1310006	+
PF3D7_1301800	18.38	60.95	0.884689	1.84637	0.384513	OK	0.231722	OK	43	plasmodium_falciparum	PF3D7_1301800	SURF13.1	surface-associated interspersed protein 13.1 (SURFIN 13.1), pseudogene	13:102842-109471	+
PF3D7_0933600	1397.07	3358	0.882763	1.8439	99.0277	OK	97.1818	OK	43	plasmodium_falciparum	PF3D7_0933600	MAS1	mitochondrial-processing peptidase subunit beta,putative	9:1331349-1332803	-
PF3D7_0531700	0.53	19.05	0.882381	1.84341	5.32188	OK	0.201705	OK	43	plasmodium_falciparum	PF3D7_0531700			5:1291693-1292051	+
PF3D7_1313800	247.28	607.6	0.881541	1.84234	2.56024	OK	2.42996	OK	43	plasmodium_falciparum	PF3D7_1313800		conserved Plasmodium membrane protein, unknown function	13:588800-599198	-
PF3D7_1406800	8385.54	20039.4	0.881402	1.84216	995.461	OK	959.912	OK	43	plasmodium_falciparum	PF3D7_1406800	GAPM3	glideosome associated protein with multiple membrane spans 3	14:246380-247721	-
PF3D7_1116300	1178.66	2826.58	0.87989	1.84024	235.229	OK	221.92	OK	43	plasmodium_falciparum	PF3D7_1116300	CYP19C	peptidyl-prolyl cis-trans isomerase	11:618312-619778	+
PF3D7_1420600	92.93	238.09	0.878388	1.83832	6.12161	OK	5.51668	OK	43	plasmodium_falciparum	PF3D7_1420600	PANK1	pantothenate kinase, putative	14:854094-855963	-
PF3D7_0416000	3450.4	8218.81	0.877401	1.83706	197.799	OK	192.142	OK	43	plasmodium_falciparum	PF3D7_0416000		RNA-binding protein, putative	4:701526-704162	-
PF3D7_1413500	177.46	438.08	0.876042	1.83533	18.156	OK	17.0361	OK	43	plasmodium_falciparum	PF3D7_1413500	SufC	FeS assembly ATPase SufC	14:536796-537839	-
PF3D7_1410600	3241.44	7693.11	0.874033	1.83278	240.464	OK	228.459	OK	43	plasmodium_falciparum	PF3D7_1410600	eIF2gamma	eukaryotic translation initiation factor 2 subunit gamma, putative	14:427191-428588	+
PF3D7_1431900	479.34	1148.54	0.871356	1.82938	21.3626	OK	21.0862	OK	43	plasmodium_falciparum	PF3D7_1431900	ISC3	inner membrane complex suture component,putative	14:1253540-1256878	+
PF3D7_0305700	2659.73	6289.34	0.87031	1.82806	589.52	OK	572.448	OK	43	plasmodium_falciparum	PF3D7_0305700		ubiquitin-conjugating enzyme E2, putative	3:278956-279828	-
PF3D7_0902800	492.46	1177.11	0.869527	1.82706	18.2456	OK	17.6912	OK	43	plasmodium_falciparum	PF3D7_0902800	SERA9	serine repeat antigen 9	9:121621-125006	-
PF3D7_0511000	15262.7	35947.5	0.868706	1.82602	3046.26	OK	2981.66	OK	43	plasmodium_falciparum	PF3D7_0511000	TCTP	translationally-controlled tumor protein homolog	5:467585-468100	-
PF3D7_1118100	956.58	2266.6	0.867908	1.82501	179.796	OK	190.213	OK	43	plasmodium_falciparum	PF3D7_1118100		AP-1 complex subunit sigma, putative	11:687235-687781	+
PF3D7_1357600	404.79	967.59	0.866844	1.82367	89.8988	OK	101.329	OK	43	plasmodium_falciparum	PF3D7_1357600		conserved Plasmodium protein, unknown function	13:2284813-2285703	+
PF3D7_0618600	649.97	1542.81	0.86639	1.82309	76.1336	OK	77.0166	OK	43	plasmodium_falciparum	PF3D7_0618600	ROM10	rhomboid protease ROM10	6:775980-777835	-
PF3D7_0524700	669.92	1588.53	0.865752	1.82229	193.473	OK	197.92	OK	43	plasmodium_falciparum	PF3D7_0524700	TOM22	mitochondrial import receptor subunit TOM22,putative	5:1019585-1019902	-
PF3D7_0824600	1161.86	2738.97	0.864487	1.82069	137.181	OK	141.187	OK	43	plasmodium_falciparum	PF3D7_0824600	DRE2	Fe-S cluster assembly protein DRE2, putative	8:1068563-1069902	+
PF3D7_0207200	107.63	268.56	0.863956	1.82002	23.7462	OK	22.3324	OK	43	plasmodium_falciparum	PF3D7_0207200	IscA1	iron-sulfur assembly protein, putative	2:288183-288665	-
PF3D7_0308200	3270.85	7664.54	0.8626	1.81831	191.783	OK	194.416	OK	43	plasmodium_falciparum	PF3D7_0308200	CCT7	T-complex protein 1 subunit eta	3:362342-364233	-
PF3D7_0317600	3539.65	8274.05	0.86053	1.81571	693.434	OK	671.349	OK	43	plasmodium_falciparum	PF3D7_0317600	RPS11	40S ribosomal protein S11, putative	3:725015-726130	+
PF3D7_0308400	7.88	34.28	0.859888	1.8149	12.0477	OK	5.22001	OK	43	plasmodium_falciparum	PF3D7_0308400			3:368572-368690	+
PF3D7_0504100	1156.08	2710.4	0.859517	1.81443	200.74	OK	223.486	OK	43	plasmodium_falciparum	PF3D7_0504100		AN1-like zinc finger family protein	5:165650-166642	-
PF3D7_1324900	3067.14	7161.7	0.85927	1.81412	322.858	OK	319.262	OK	43	plasmodium_falciparum	PF3D7_1324900	LDH	L-lactate dehydrogenase	13:1041157-1042107	+
PF3D7_1006800	2905.43	6771.23	0.85744	1.81182	389.52	OK	388.697	OK	43	plasmodium_falciparum	PF3D7_1006800	GBP2	single-strand telomeric DNA-binding protein GBP2, putative	10:277621-279168	+
PF3D7_0816100	106.05	262.85	0.857289	1.81163	17.9733	OK	16.1544	OK	43	plasmodium_falciparum	PF3D7_0816100	PPCDC	phosphopantothenoylcysteine decarboxylase,putative	8:748653-749623	+
PF3D7_0818200	5173.5	12039.6	0.857093	1.81138	636.961	OK	632.557	OK	43	plasmodium_falciparum	PF3D7_0818200	14-3-3I	14-3-3 protein	8:830006-831454	+
PF3D7_1469000	110.25	272.37	0.856518	1.81066	20.0568	OK	19.5248	OK	43	plasmodium_falciparum	PF3D7_1469000	IF1	translation initiation factor IF-1	14:2835603-2836151	-
PF3D7_1474900	1398.64	3258.95	0.854924	1.80866	144.028	OK	143.156	OK	43	plasmodium_falciparum	PF3D7_1474900	CITH	trailer hitch homolog, putative	14:3072261-3073247	+
PF3D7_0303900	34846.3	80795.8	0.854814	1.80853	5827	OK	5841.78	OK	43	plasmodium_falciparum	PF3D7_0303900		phosphatidylethanolamine-binding protein,putative	3:196570-197438	-
PF3D7_1035800	3.15	22.86	0.854064	1.80759	0.665062	OK	0.177397	OK	43	plasmodium_falciparum	PF3D7_1035800	M712	probable protein, unknown function	10:1420533-1422671	+
PF3D7_0916600	210.53	502.84	0.852221	1.80528	37.6296	OK	31.9013	OK	43	plasmodium_falciparum	PF3D7_0916600		methyltransferase, putative	9:694605-695264	-
PF3D7_0309100	2765.78	6409.34	0.852215	1.80527	427.189	OK	454.577	OK	43	plasmodium_falciparum	PF3D7_0309100		conserved Plasmodium protein, unknown function	3:387219-388473	-
PF3D7_0522300	596.42	1394.25	0.851841	1.8048	46.9076	OK	57.1091	OK	43	plasmodium_falciparum	PF3D7_0522300		S-adenosylmethionine-dependent methyltransferase, putative	5:902613-904844	-
PF3D7_1002200	289.28	683.79	0.850795	1.80349	9.76155	OK	9.7023	OK	43	plasmodium_falciparum	PF3D7_1002200	PArt	tryptophan-rich antigen 3	10:112929-116015	+
PF3D7_1419800.2	35.18	97.14	0.850032	1.80254	38.4218	OK	58.4282	OK	43	plasmodium_falciparum	PF3D7_1419800.2		glutathione reductase	14:822423-824340	-
PF3D7_1417900	1378.69	3192.29	0.849174	1.80147	307.584	OK	302.817	OK	43	plasmodium_falciparum	PF3D7_1417900		conserved Plasmodium protein, unknown function	14:757195-758555	-
PF3D7_0628100	10035.1	23127	0.84887	1.80109	32.1077	OK	32.6893	OK	43	plasmodium_falciparum	PF3D7_0628100		HECT-domain (ubiquitin-transferase), putative	6:1122801-1153664	-
PF3D7_0908800	593.27	1380.91	0.847907	1.79989	17.616	OK	24.88	OK	43	plasmodium_falciparum	PF3D7_0908800		transporter, putative	9:404312-406285	+
PF3D7_1146200	1104.11	2552.31	0.846557	1.7982	171.952	OK	125.262	OK	43	plasmodium_falciparum	PF3D7_1146200		conserved Plasmodium protein, unknown function	11:1826203-1826792	-
PF3D7_1466100	2106.89	4841.76	0.843932	1.79494	77.8251	OK	78.9551	OK	43	plasmodium_falciparum	PF3D7_1466100	PPKL	protein phosphatase containing kelch-like domains	14:2690504-2693326	+
PF3D7_1441400	1410.19	3243.72	0.843298	1.79415	91.5384	OK	92.7673	OK	43	plasmodium_falciparum	PF3D7_1441400	FACT-S	FACT complex subunit SSRP1, putative	14:1690993-1692513	+
PF3D7_0213600	3140.12	7194.08	0.842132	1.7927	33.4579	OK	39.0514	OK	43	plasmodium_falciparum	PF3D7_0213600		conserved Plasmodium protein, unknown function	2:546482-555294	-
PF3D7_0922300	52370.8	119728	0.842092	1.79265	5434.4	OK	5513.07	OK	43	plasmodium_falciparum	PF3D7_0922300		conserved Plasmodium protein, unknown function	9:905998-908357	+
PF3D7_0107400	669.39	1540.91	0.839086	1.78892	140.533	OK	143.536	OK	43	plasmodium_falciparum	PF3D7_0107400		conserved Plasmodium protein, unknown function	1:302937-303398	+
PF3D7_0502800	126	302.85	0.838994	1.7888	25.829	OK	28.6199	OK	43	plasmodium_falciparum	PF3D7_0502800		DnaJ protein, putative	5:122449-122862	+
PF3D7_1122300	126	302.85	0.838994	1.7888	13.5686	OK	12.4868	OK	43	plasmodium_falciparum	PF3D7_1122300		conserved Plasmodium protein, unknown function	11:846929-848014	+
PF3D7_1138600	406.36	940.93	0.838406	1.78807	24.7863	OK	24.7215	OK	43	plasmodium_falciparum	PF3D7_1138600		beta-catenin-like protein 1, putative	11:1522359-1524346	-
PF3D7_1465000	1004.35	2297.08	0.836339	1.78551	119.948	OK	121.865	OK	43	plasmodium_falciparum	PF3D7_1465000		conserved Plasmodium protein, unknown function	14:2635841-2636677	+
PF3D7_1439600	1265.81	2887.54	0.835262	1.78418	218.316	OK	230.026	OK	43	plasmodium_falciparum	PF3D7_1439600		conserved Plasmodium protein, unknown function	14:1612521-1613063	-
PF3D7_1355300	271.96	632.36	0.834764	1.78356	17.2048	OK	17.2381	OK	43	plasmodium_falciparum	PF3D7_1355300	SET6	histone-lysine N-methyltransferase, putative	13:2195449-2196978	+
PF3D7_0324700	267.23	620.93	0.833734	1.78229	40.1848	OK	41.1869	OK	43	plasmodium_falciparum	PF3D7_0324700	VAR	erythrocyte membrane protein 1 (PfEMP1), exon 2,pseudogene	3:1024030-1025411	+
PF3D7_0924900	216.83	506.65	0.833516	1.78202	33.1943	OK	31.3254	OK	43	plasmodium_falciparum	PF3D7_0924900	ATAT	alpha-tubulin N-acetyltransferase, putative	9:1010380-1011822	+
PF3D7_1247400	1134.56	2577.07	0.830803	1.77867	120.362	OK	122.926	OK	43	plasmodium_falciparum	PF3D7_1247400	FKBP35	FK506-binding protein (FKBP)-type peptidyl-prolyl isomerase	12:1955124-1956038	-
PF3D7_0902300	425.79	975.21	0.829257	1.77677	22.5668	OK	22.7683	OK	43	plasmodium_falciparum	PF3D7_0902300	FIKK9.4	serine/threonine protein kinase, FIKK family	9:102492-104593	-
PF3D7_1447500	66.68	165.71	0.828893	1.77632	9.92702	OK	11.8671	OK	43	plasmodium_falciparum	PF3D7_1447500	IMC20	inner membrane complex protein, putative	14:1941056-1941686	+
PF3D7_1113200	166.43	390.46	0.828852	1.77627	30.5753	OK	35.7573	OK	43	plasmodium_falciparum	PF3D7_1113200		conserved Plasmodium protein, unknown function	11:517311-517985	+
PF3D7_0108800	1570.32	3548.47	0.827622	1.77476	48.5069	OK	80.8026	OK	43	plasmodium_falciparum	PF3D7_0108800		conserved Plasmodium protein, unknown function	1:357834-360339	+
PF3D7_1346400	3638.36	8199.76	0.827459	1.77456	20.0022	OK	20.6144	OK	43	plasmodium_falciparum	PF3D7_1346400		conserved Plasmodium protein, unknown function	13:1852898-1870864	+
PF3D7_0412300	60.9	152.38	0.827122	1.77414	3.31573	OK	3.55682	OK	43	plasmodium_falciparum	PF3D7_0412300		phosphopantothenoylcysteine synthetase,putative	4:543625-545247	+
PF3D7_0205800	1242.71	2807.54	0.82637	1.77322	277.665	OK	292.626	OK	43	plasmodium_falciparum	PF3D7_0205800	PH1	conserved Plasmodium protein, unknown function	2:232729-233476	-
PF3D7_0204100	2657.63	5982.68	0.825785	1.7725	40.5433	OK	41.1081	OK	43	plasmodium_falciparum	PF3D7_0204100		conserved Plasmodium protein, unknown function	2:182228-189115	-
PF3D7_1115700	746.57	1687.57	0.823542	1.76975	70.7485	OK	66.9889	OK	43	plasmodium_falciparum	PF3D7_1115700	FP2A	cysteine proteinase falcipain 2a	11:592130-593584	-
PF3D7_0422300	73203.4	163923	0.823231	1.76936	5169.63	OK	5322.95	OK	43	plasmodium_falciparum	PF3D7_0422300		alpha tubulin 2	4:1022487-1024166	+
PF3D7_1439900	1481.07	3331.33	0.823162	1.76928	190.815	OK	199.184	OK	43	plasmodium_falciparum	PF3D7_1439900	TIM	triosephosphate isomerase	14:1622576-1623612	+
PF3D7_1251300	4748.76	10639.7	0.822502	1.76847	713.144	OK	735.285	OK	43	plasmodium_falciparum	PF3D7_1251300	TMK	thymidylate kinase	12:2095062-2096508	-
PF3D7_1435900	339.68	775.22	0.822382	1.76832	35.2984	OK	35.4884	OK	43	plasmodium_falciparum	PF3D7_1435900		conserved Plasmodium protein, unknown function	14:1454555-1455496	-
PF3D7_0321400	1710.5	3837.98	0.821493	1.76723	72.7179	OK	114.35	OK	43	plasmodium_falciparum	PF3D7_0321400		protein kinase, putative	3:894761-896112	+
PF3D7_1137500	1391.29	3123.72	0.821233	1.76692	235.497	OK	247.129	OK	43	plasmodium_falciparum	PF3D7_1137500		apicoplast ribosomal protein S14p/S29e precursor, putative	11:1473505-1474116	-
PF3D7_1209800	29.93	81.9	0.819802	1.76516	5.15178	OK	3.74764	OK	43	plasmodium_falciparum	PF3D7_1209800	ATP11	ATP synthase mitochondrial F1 complex assembly factor 1, putative	12:447381-447950	-
PF3D7_0910600	2302.19	5146.52	0.819045	1.76424	368.889	OK	384.516	OK	43	plasmodium_falciparum	PF3D7_0910600	YKT6.1	SNARE protein	9:489467-490865	+
PF3D7_1020900	2335.79	5216.99	0.81827	1.76329	383.589	OK	398.669	OK	43	plasmodium_falciparum	PF3D7_1020900	ARF1	ADP-ribosylation factor	10:845086-846192	-
PF3D7_1411100.1	1.05	17.14	0.817112	1.76188	11.4533	OK	25.418	OK	43	plasmodium_falciparum	PF3D7_1411100.1		conserved Plasmodium membrane protein, unknown function	14:447923-449968	-
PF3D7_1458900	119.18	279.99	0.816278	1.76086	14.4744	OK	14.045	OK	43	plasmodium_falciparum	PF3D7_1458900	TVP23	golgi apparatus membrane protein TVP23,putative	14:2418422-2419298	+
PF3D7_0305500	1717.32	3830.36	0.816049	1.76058	13.8479	OK	14.6373	OK	43	plasmodium_falciparum	PF3D7_0305500		conserved Plasmodium protein, unknown function	3:261485-273286	-
PF3D7_1219700	213.68	489.51	0.815376	1.75976	36.4679	OK	36.775	OK	43	plasmodium_falciparum	PF3D7_1219700	RKIP	raf kinase inhibitor	12:792877-793449	-
PF3D7_0720500	636.84	1428.53	0.815127	1.75945	112.164	OK	127.635	OK	43	plasmodium_falciparum	PF3D7_0720500		conserved Plasmodium protein, unknown function	7:886346-887487	+
PF3D7_1309800	529.74	1184.73	0.810447	1.75376	54.578	OK	56.0563	OK	43	plasmodium_falciparum	PF3D7_1309800		conserved Plasmodium protein, unknown function	13:445611-446658	-
PF3D7_0311600	2128.41	4712.24	0.809961	1.75316	62.421	OK	64.1773	OK	43	plasmodium_falciparum	PF3D7_0311600		dolichyl-diphosphooligosaccharide--protein glycosyltransferase subunit 1, putative	3:499602-502353	+
PF3D7_1240700	246.23	558.08	0.809423	1.75251	23.2445	OK	23.3686	OK	43	plasmodium_falciparum	PF3D7_1240700	RIF	rifin, pseudogene	12:1728774-1730007	+
PF3D7_1343000	1465.32	3245.62	0.80905	1.75206	162.854	OK	174.314	OK	43	plasmodium_falciparum	PF3D7_1343000	PMT	phosphoethanolamine N-methyltransferase	13:1696894-1698113	+
PF3D7_0321200	591.17	1318.06	0.808851	1.75182	44.8167	OK	46.6665	OK	43	plasmodium_falciparum	PF3D7_0321200	ALG7	UDP-N-acetylglucosamine--dolichyl-phosphate N-acetylglucosaminephosphotransferase, putative	3:886962-888976	-
PF3D7_1446600	12779.9	28145.8	0.807562	1.75025	2277.96	OK	2408.29	OK	43	plasmodium_falciparum	PF3D7_1446600	CEN2	centrin-2	14:1917232-1918010	-
PF3D7_1410500	126.53	293.32	0.807235	1.74985	13.4222	OK	19.3132	OK	43	plasmodium_falciparum	PF3D7_1410500		conserved Plasmodium protein, unknown function	14:423751-424250	-
PF3D7_1435400	239.93	542.84	0.807194	1.7498	36.2881	OK	39.1422	OK	43	plasmodium_falciparum	PF3D7_1435400	EMC4	ER membrane protein complex subunit 4, putative	14:1433738-1434310	-
PF3D7_1370300	226.28	512.37	0.806419	1.74886	27.7995	OK	29.0947	OK	43	plasmodium_falciparum	PF3D7_1370300	MAHRP1	membrane associated histidine-rich protein	13:2787972-2788913	+
PF3D7_0627500	1748.83	3858.94	0.806259	1.74867	283.948	OK	297.788	OK	43	plasmodium_falciparum	PF3D7_0627500	DJ1	protein DJ-1	6:1101734-1102852	-
PF3D7_0605200	1589.75	3508.47	0.80605	1.74842	237.19	OK	246.019	OK	43	plasmodium_falciparum	PF3D7_0605200		conserved Plasmodium protein, unknown function	6:220407-221813	-
PF3D7_1356900	630.54	1399.96	0.805662	1.74795	67.821	OK	70.4433	OK	43	plasmodium_falciparum	PF3D7_1356900	PK5	protein kinase 5	13:2263199-2264755	-
PF3D7_1348600	135.45	312.37	0.805542	1.7478	11.7481	OK	11.7045	OK	43	plasmodium_falciparum	PF3D7_1348600		conserved Plasmodium protein, unknown function	13:1953304-1954852	+
PF3D7_0516000	455.71	1013.3	0.803309	1.7451	11.7625	OK	13.126	OK	43	plasmodium_falciparum	PF3D7_0516000		RAP protein, putative	5:663551-666917	+
PF3D7_1355800	402.69	897.12	0.803306	1.7451	131.956	OK	131.799	OK	43	plasmodium_falciparum	PF3D7_1355800	SF3B5	splicing factor 3B subunit 5, putative	13:2214445-2215085	+
PF3D7_1435300	11630.1	25443.1	0.801357	1.74274	119.357	OK	126.632	OK	43	plasmodium_falciparum	PF3D7_1435300		NAD(P)H-dependent glutamate synthase, putative	14:1421901-1431221	-
PF3D7_0609000	2374.64	5199.85	0.80014	1.74127	12.3265	OK	13.0831	OK	43	plasmodium_falciparum	PF3D7_0609000		conserved Plasmodium protein, unknown function	6:370261-388494	+
PF3D7_0420500	347.56	773.31	0.799755	1.74081	40.8697	OK	45.2573	OK	43	plasmodium_falciparum	PF3D7_0420500		conserved Plasmodium protein, unknown function	4:930404-931608	-
PF3D7_0219900	40.43	102.85	0.799591	1.74061	5.96032	OK	5.65837	OK	43	plasmodium_falciparum	PF3D7_0219900		Plasmodium exported protein, unknown function	2:791464-792381	+
PF3D7_0826600	244.66	548.56	0.799499	1.7405	23.471	OK	25.7402	OK	43	plasmodium_falciparum	PF3D7_0826600	VAMP7	SNARE protein, putative	8:1157321-1158151	-
PF3D7_0627800	394.29	874.26	0.798673	1.7395	12.7201	OK	13.2799	OK	43	plasmodium_falciparum	PF3D7_0627800	ACS	acetyl-CoA synthetase, putative	6:1114544-1117537	-
PF3D7_1105900	315.01	700.93	0.798027	1.73872	75.2647	OK	78.6409	OK	43	plasmodium_falciparum	PF3D7_1105900		conserved Plasmodium membrane protein, unknown function	11:254523-254921	+
PF3D7_1361700	2081.16	4548.44	0.797999	1.73869	261.842	OK	293.771	OK	43	plasmodium_falciparum	PF3D7_1361700		cytochrome c oxidase subunit 2, putative	13:2470972-2471793	+
PF3D7_1400200	5.78	26.67	0.797153	1.73767	1.11754	OK	0.535845	OK	43	plasmodium_falciparum	PF3D7_1400200	RIF	rifin	14:7208-8538	-
PF3D7_1252600	109.73	253.33	0.796703	1.73713	7.66713	OK	7.63048	OK	43	plasmodium_falciparum	PF3D7_1252600		lysophospholipase, putative	12:2150554-2151915	+
PF3D7_0303600	65.1	156.19	0.796502	1.73689	9.41546	OK	9.19129	OK	43	plasmodium_falciparum	PF3D7_0303600	Plrx	plasmoredoxin	3:190180-190719	+
PF3D7_1363300	268.81	598.08	0.794687	1.7347	29.2864	OK	31.1726	OK	43	plasmodium_falciparum	PF3D7_1363300		50S ribosomal protein L9, mitochondrial,putative	13:2542284-2543150	+
PF3D7_0630700	178.51	401.89	0.794324	1.73426	7.66155	OK	9.15569	OK	43	plasmodium_falciparum	PF3D7_0630700		bifunctional methylenetetrahydrofolate dehydrogenase/cyclohydrolase, putative	6:1285058-1287031	+
PF3D7_1410000	447.84	984.73	0.792861	1.73251	50.5249	OK	51.1906	OK	43	plasmodium_falciparum	PF3D7_1410000	EMC2	ER membrane protein complex subunit 2, putative	14:392972-393850	-
PF3D7_1109000	18.9	55.24	0.792368	1.73191	8.27971	OK	9.35466	OK	43	plasmodium_falciparum	PF3D7_1109000			11:381154-381259	-
PF3D7_0212300	17675.2	38252.2	0.791554	1.73094	1280.86	OK	1364.41	OK	43	plasmodium_falciparum	PF3D7_0212300		peptide chain release factor subunit 1,putative	2:492616-494306	+
PF3D7_0823900	989.65	2154.22	0.791019	1.7303	100.534	OK	103.815	OK	43	plasmodium_falciparum	PF3D7_0823900	DTC	dicarboxylate/tricarboxylate carrier	8:1047551-1048507	+
PF3D7_1410800	1429.62	3104.67	0.790781	1.73001	239.781	OK	256.549	OK	43	plasmodium_falciparum	PF3D7_1410800		ankyrin-repeat protein, putative	14:433951-435318	+
PF3D7_1476900	40.95	102.85	0.790265	1.72939	5.38989	OK	4.95379	OK	43	plasmodium_falciparum	PF3D7_1476900		Plasmodium exported protein, unknown function,pseudogene	14:3161742-3162743	-
PF3D7_1470900	3149.57	6815.04	0.789777	1.72881	484.499	OK	514.403	OK	43	plasmodium_falciparum	PF3D7_1470900		proteasome subunit beta type-2, putative	14:2897916-2898657	+
PF3D7_1115000	168	377.13	0.789613	1.72861	34.2948	OK	36.5382	OK	43	plasmodium_falciparum	PF3D7_1115000		conserved Plasmodium protein, unknown function	11:570017-570714	+
PF3D7_1108400	833.2	1809.47	0.787724	1.72635	78.1943	OK	83.1507	OK	43	plasmodium_falciparum	PF3D7_1108400	CK2alpha	casein kinase 2, alpha subunit	11:365093-366100	+
PF3D7_1421150	1.58	17.14	0.787287	1.72583	5.0701	OK	0.719451	OK	43	plasmodium_falciparum	PF3D7_1421150			14:875173-875321	-
PF3D7_1429000	836.35	1815.19	0.787179	1.7257	118.224	OK	120.316	OK	43	plasmodium_falciparum	PF3D7_1429000		protein archease, putative	14:1140579-1141292	-
PF3D7_1248900	6352.68	13664.4	0.785249	1.72339	442.72	OK	476.663	OK	43	plasmodium_falciparum	PF3D7_1248900	RPT6	26S protease regulatory subunit 8, putative	12:2002723-2004030	-
PF3D7_1421900	888.85	1923.75	0.785033	1.72313	161.343	OK	155.88	OK	43	plasmodium_falciparum	PF3D7_1421900	CTR2	copper transporter, putative	14:891140-891622	-
PF3D7_1346600	138.08	310.47	0.783685	1.72152	19.7785	OK	20.5214	OK	43	plasmodium_falciparum	PF3D7_1346600		conserved Plasmodium protein, unknown function	13:1874060-1874725	-
PF3D7_1250700	159.6	356.18	0.78251	1.72012	24.3004	OK	27.1219	OK	43	plasmodium_falciparum	PF3D7_1250700		conserved Plasmodium protein, unknown function	12:2075792-2076517	+
PF3D7_1223800	457.81	994.26	0.781765	1.71923	45.275	OK	49.1586	OK	43	plasmodium_falciparum	PF3D7_1223800	YHM2	mitochondrial carrier protein, putative	12:971268-972194	+
PF3D7_1231700	233.63	514.27	0.781612	1.71905	82.6322	OK	92.2497	OK	43	plasmodium_falciparum	PF3D7_1231700		conserved Plasmodium protein, unknown function	12:1306524-1306968	-
PF3D7_0935500	1311.49	2820.87	0.781497	1.71891	128.217	OK	139.722	OK	43	plasmodium_falciparum	PF3D7_0935500	GEXP22	Plasmodium exported protein, unknown function	9:1400800-1402052	+
PF3D7_0301900	47.78	116.19	0.779856	1.71696	3.85537	OK	3.72724	OK	43	plasmodium_falciparum	PF3D7_0301900		conserved Plasmodium protein, unknown function	3:105913-107109	-
PF3D7_0628400	677.79	1460.91	0.77908	1.71604	60.4955	OK	65.3264	OK	43	plasmodium_falciparum	PF3D7_0628400		conserved Plasmodium membrane protein, unknown function	6:1176265-1178587	+
PF3D7_1454400	2012.91	4310.35	0.779004	1.71595	82.2346	OK	88.5771	OK	43	plasmodium_falciparum	PF3D7_1454400	APP	aminopeptidase P	14:2234143-2236476	+
PF3D7_1017400	10511.9	22448.9	0.778965	1.7159	1300.37	OK	1426.38	OK	43	plasmodium_falciparum	PF3D7_1017400	PMM	phosphomannomutase, putative	10:697970-699823	-
PF3D7_0309600	2564.7	5474.13	0.776644	1.71314	622.721	OK	672.664	OK	43	plasmodium_falciparum	PF3D7_0309600	PfP2	60S acidic ribosomal protein P2	3:407980-408318	+
PF3D7_0713400	403.21	872.36	0.776491	1.71296	34.4839	OK	35.62	OK	43	plasmodium_falciparum	PF3D7_0713400	SR25	serpentine receptor, putative	7:612458-613740	+
PF3D7_1102700	28.35	74.28	0.776118	1.71252	10.4795	OK	9.08236	OK	43	plasmodium_falciparum	PF3D7_1102700	ETRAMP11.1	early transcribed membrane protein 11.1	11:128789-129064	+
PF3D7_0612600	702.47	1506.62	0.774818	1.71097	44.9484	OK	48.7213	OK	43	plasmodium_falciparum	PF3D7_0612600	NCS6	cytoplasmic tRNA 2-thiolation protein 1,putative	6:523657-525105	-
PF3D7_1144100	1575.57	3359.9	0.774309	1.71037	379.642	OK	396.335	OK	43	plasmodium_falciparum	PF3D7_1144100		mitochondrial large subunit ribosomal protein,putative	11:1756557-1757182	-
PF3D7_1125600	319.21	691.41	0.773651	1.70959	95.9096	OK	109.457	OK	43	plasmodium_falciparum	PF3D7_1125600		conserved Plasmodium protein, unknown function	11:1003226-1003694	-
PF3D7_1443300	125.48	279.99	0.772712	1.70848	34.6409	OK	36.8289	OK	43	plasmodium_falciparum	PF3D7_1443300	LSM5	U6 snRNA-associated Sm-like protein LSm5,putative	14:1776010-1776662	+
PF3D7_1239300	131.78	293.32	0.772638	1.70839	18.9651	OK	20.1044	OK	43	plasmodium_falciparum	PF3D7_1239300		conserved Plasmodium protein, unknown function	12:1645219-1645836	+
PF3D7_1434900	1148.73	2445.64	0.77134	1.70685	104.305	OK	115.79	OK	43	plasmodium_falciparum	PF3D7_1434900		conserved Plasmodium protein, unknown function	14:1411737-1413096	+
PF3D7_1248500	6123.78	12967.2	0.770637	1.70602	637.279	OK	698.808	OK	43	plasmodium_falciparum	PF3D7_1248500		bax inhibitor 1, putative	12:1983480-1984349	-
PF3D7_1117300	39.38	97.14	0.770531	1.7059	9.98145	OK	8.24681	OK	43	plasmodium_falciparum	PF3D7_1117300		conserved Plasmodium protein, unknown function	11:662000-662386	+
PF3D7_1316200	51.98	123.81	0.77046	1.70581	6.50193	OK	6.30147	OK	43	plasmodium_falciparum	PF3D7_1316200		ADP-ribosylation factor, putative	13:680039-680855	+
PF3D7_0109200	331.28	714.26	0.770094	1.70538	43.2721	OK	46.3214	OK	43	plasmodium_falciparum	PF3D7_0109200		cleavage and polyadenylation specificity factor subunit 5, putative	1:369480-370178	-
PF3D7_1322900	21882.1	46238.7	0.769399	1.70456	2588.57	OK	2772.69	OK	43	plasmodium_falciparum	PF3D7_1322900		conserved Plasmodium protein, unknown function	13:961213-963561	+
PF3D7_1213700	353.34	759.98	0.769	1.70409	66.0989	OK	76.3141	OK	43	plasmodium_falciparum	PF3D7_1213700	RPB8	DNA-directed RNA polymerases I, II, and III subunit RPABC3, putative	12:588128-588982	-
PF3D7_1358800	2119.49	4487.49	0.768627	1.70365	395.649	OK	434.919	OK	43	plasmodium_falciparum	PF3D7_1358800	RPS15	40S ribosomal protein S15	13:2331074-2331529	+
PF3D7_0807000	720.85	1535.19	0.768517	1.70352	95.2003	OK	100.84	OK	43	plasmodium_falciparum	PF3D7_0807000		gas41 homologue, putative	8:370784-372623	+
PF3D7_1401100	6.3	26.67	0.768338	1.70331	0.767298	OK	0.425281	OK	43	plasmodium_falciparum	PF3D7_1401100		DnaJ protein, putative	14:41289-43093	-
PF3D7_1031300	483.01	1032.35	0.767702	1.70256	13.6636	OK	15.321	OK	43	plasmodium_falciparum	PF3D7_1031300		conserved Plasmodium protein, unknown function	10:1260310-1263069	+
PF3D7_0610800	2242.34	4738.91	0.767077	1.70182	100.874	OK	111.492	OK	43	plasmodium_falciparum	PF3D7_0610800	TK	transketolase	6:453671-455689	+
PF3D7_1354400	768.62	1632.33	0.76642	1.70104	121.204	OK	134.223	OK	43	plasmodium_falciparum	PF3D7_1354400		V-type proton ATPase 21 kDa proteolipid subunit,putative	13:2169314-2170416	-
PF3D7_0420300	4937.24	10409.2	0.766324	1.70093	43.9379	OK	48.2922	OK	43	plasmodium_falciparum	PF3D7_0420300	ApiAP2	transcription factor with AP2 domain(s)	4:917990-928411	+
PF3D7_0728500	145.43	319.99	0.766241	1.70083	23.8391	OK	23.4685	OK	43	plasmodium_falciparum	PF3D7_0728500		conserved Plasmodium protein, unknown function	7:1216088-1217201	-
PF3D7_1015000	208.96	453.32	0.765397	1.69984	19.4337	OK	21.2135	OK	43	plasmodium_falciparum	PF3D7_1015000		FAD synthetase, putative	10:611213-612199	+
PF3D7_1113300	1391.82	2940.87	0.765236	1.69965	122.077	OK	123.791	OK	43	plasmodium_falciparum	PF3D7_1113300	UGT	UDP-galactose transporter, putative	11:519189-520220	+
PF3D7_1442800	9.98	34.28	0.762767	1.69674	0.764983	OK	0.633292	OK	43	plasmodium_falciparum	PF3D7_1442800		conserved Plasmodium protein, unknown function	14:1750209-1751417	-
PF3D7_1463200	1343.51	2830.39	0.762311	1.69621	117.338	OK	130.081	OK	43	plasmodium_falciparum	PF3D7_1463200	RFC3	replication factor C subunit 3, putative	14:2570434-2571719	+
PF3D7_0506400	9876.06	20629.9	0.75828	1.69147	1894.5	OK	2212.04	OK	43	plasmodium_falciparum	PF3D7_0506400		conserved Plasmodium protein, unknown function	5:262672-263925	-
PF3D7_0307100	2253.89	4716.05	0.757773	1.69088	463.761	OK	513.425	OK	43	plasmodium_falciparum	PF3D7_0307100		40S ribosomal protein S12, putative	3:312693-313342	-
PF3D7_0212600	174.31	377.13	0.757456	1.69051	16.2858	OK	20.8972	OK	43	plasmodium_falciparum	PF3D7_0212600	SPATR	secreted protein with altered thrombospondin repeat domain	2:522931-523999	+
PF3D7_0521500	544.44	1148.54	0.756988	1.68996	33.7482	OK	37.323	OK	43	plasmodium_falciparum	PF3D7_0521500		ribosomal large subunit pseudouridylate synthase, putative	5:878068-879762	+
PF3D7_1362800	1023.78	2146.6	0.756477	1.68936	14.1619	OK	15.692	OK	43	plasmodium_falciparum	PF3D7_1362800		conserved Plasmodium protein, unknown function	13:2518487-2525493	+
PF3D7_1350100	3928.69	8197.86	0.756352	1.68921	201.698	OK	224.467	OK	43	plasmodium_falciparum	PF3D7_1350100	KRS1	lysine--tRNA ligase	13:2005962-2007950	-
PF3D7_0924800	8203.36	17100.5	0.756217	1.68906	2239.32	OK	2535.33	OK	43	plasmodium_falciparum	PF3D7_0924800	TRF1	telomeric repeat binding factor 1, putative	9:1009063-1009755	+
PF3D7_0800100	1412.82	2956.1	0.756144	1.68897	20.4933	OK	23.0034	OK	43	plasmodium_falciparum	PF3D7_0800100	VAR	erythrocyte membrane protein 1, PfEMP1	8:21361-28653	+
PF3D7_0626300	300.83	639.98	0.755942	1.68873	19.0025	OK	19.2573	OK	43	plasmodium_falciparum	PF3D7_0626300	FabB/FabF	3-oxoacyl-acyl-carrier protein synthase I/II	6:1061115-1062891	-
PF3D7_0508500	1514.67	3167.53	0.755934	1.68872	17.9331	OK	19.8879	OK	43	plasmodium_falciparum	PF3D7_0508500	RCC1	guanidine nucleotide exchange factor	5:347219-355039	-
PF3D7_1459700	729.25	1527.57	0.753204	1.68553	75.9023	OK	84.0739	OK	43	plasmodium_falciparum	PF3D7_1459700		pyridoxal 5'-phosphate synthase, putative	14:2444473-2446179	-
PF3D7_0417500.1	879.93	1839.95	0.752963	1.68525	80.704	OK	89.9467	OK	43	plasmodium_falciparum	PF3D7_0417500.1		memo-like protein	4:777200-779424	-
PF3D7_1311700	2516.4	5236.04	0.752829	1.68509	463.007	OK	509.649	OK	43	plasmodium_falciparum	PF3D7_1311700		cytochrome c2 precursor, putative	13:497534-498013	-
PF3D7_1456200	76.13	171.42	0.752716	1.68496	2.57704	OK	2.62725	OK	43	plasmodium_falciparum	PF3D7_1456200		conserved Plasmodium protein, unknown function	14:2303565-2306468	+
PF3D7_1365100	693.02	1451.39	0.752578	1.6848	159.673	OK	171.799	OK	43	plasmodium_falciparum	PF3D7_1365100		mitochondrial ribosomal protein S17 precursor,putative	13:2609933-2610581	-
PF3D7_1002300	8.4	30.48	0.752375	1.68456	0.933523	OK	0.658585	OK	43	plasmodium_falciparum	PF3D7_1002300		conserved Plasmodium protein, unknown function	10:117242-118534	+
PF3D7_0816700	213.16	455.22	0.75155	1.6836	65.5587	OK	66.6073	OK	43	plasmodium_falciparum	PF3D7_0816700	TRAPPC2L	trafficking protein particle complex subunit 2-like protein, putative	8:767110-767880	+
PF3D7_1469600	4507.78	9348.3	0.750755	1.68267	40.6129	OK	45.4451	OK	43	plasmodium_falciparum	PF3D7_1469600	ACC	biotin carboxylase subunit of acetyl CoA carboxylase, putative	14:2852150-2862568	+
PF3D7_1147100	63.53	144.76	0.749643	1.68138	11.922	OK	12.7556	OK	43	plasmodium_falciparum	PF3D7_1147100		dynein light chain, putative	11:1870415-1871077	-
PF3D7_1357900	1444.84	2999.91	0.749025	1.68066	157.08	OK	164.735	OK	43	plasmodium_falciparum	PF3D7_1357900		pyrroline-5-carboxylate reductase	13:2295637-2297156	+
PF3D7_1465700	27214.2	56251.7	0.748787	1.68038	2099.83	OK	2362.82	OK	43	plasmodium_falciparum	PF3D7_1465700		plasmepsin VIII	14:2658255-2660911	-
PF3D7_1462700	6454.54	13331	0.747328	1.67868	472.571	OK	511.157	OK	43	plasmodium_falciparum	PF3D7_1462700		cytochrome c1 precursor, putative	14:2553714-2555104	-
PF3D7_1250100	6421.99	13251	0.746417	1.67762	62.4607	OK	69.6971	OK	43	plasmodium_falciparum	PF3D7_1250100	G377	osmiophilic body protein	12:2045070-2054429	-
PF3D7_0627200	334.96	702.84	0.745189	1.67619	62.8625	OK	72.854	OK	43	plasmodium_falciparum	PF3D7_0627200		myosin light chain, putative	6:1095065-1096373	-
PF3D7_1004700	665.72	1382.82	0.744559	1.67546	74.4104	OK	82.2242	OK	43	plasmodium_falciparum	PF3D7_1004700		conserved Plasmodium protein, unknown function	10:220018-221353	-
PF3D7_1140400	78.75	175.23	0.744453	1.67534	14.4533	OK	14.8201	OK	43	plasmodium_falciparum	PF3D7_1140400		conserved Plasmodium protein, unknown function	11:1608006-1608609	+
PF3D7_0302000	1625.97	3356.09	0.743942	1.67475	81.3338	OK	91.2981	OK	43	plasmodium_falciparum	PF3D7_0302000	PRP46	pre-mRNA-splicing factor PRP46, putative	3:107961-109880	-
PF3D7_1342500	186.38	396.18	0.743373	1.67408	21.7561	OK	24.8036	OK	43	plasmodium_falciparum	PF3D7_1342500	SPECT1	sporozoite protein essential for cell traversal	13:1669694-1670956	-
PF3D7_1424700	3.15	19.05	0.743348	1.67406	3.82219	OK	2.5143	OK	43	plasmodium_falciparum	PF3D7_1424700			14:981588-981671	+
PF3D7_1223000	479.34	998.07	0.743328	1.67403	97.5701	OK	108.294	OK	43	plasmodium_falciparum	PF3D7_1223000		conserved Plasmodium protein, unknown function	12:925375-926249	-
PF3D7_1014000	233.11	491.41	0.741921	1.6724	20.172	OK	22.2337	OK	43	plasmodium_falciparum	PF3D7_1014000	FS	GDP-L-fucose synthase	10:550839-552571	-
PF3D7_1144300	643.67	1331.39	0.740308	1.67053	331.683	OK	364.092	OK	43	plasmodium_falciparum	PF3D7_1144300	RPL41	60S ribosomal protein L41	11:1759257-1759922	-
PF3D7_0530500	123.9	266.66	0.739485	1.66958	4.89284	OK	5.70263	OK	43	plasmodium_falciparum	PF3D7_0530500		conserved Plasmodium membrane protein, unknown function	5:1244751-1248359	+
PF3D7_1008700	15903.2	32553.3	0.739449	1.66954	1038.22	OK	1175.01	OK	43	plasmodium_falciparum	PF3D7_1008700		tubulin beta chain	10:360625-362480	-
PF3D7_1325600	530.79	1099.02	0.739288	1.66935	79.4349	OK	100.54	OK	43	plasmodium_falciparum	PF3D7_1325600	FIS1	mitochondrial fission 1 protein, putative	13:1067097-1067685	+
PF3D7_1330200	364.36	758.07	0.738722	1.6687	49.2316	OK	54.8172	OK	43	plasmodium_falciparum	PF3D7_1330200		conserved Plasmodium protein, unknown function	13:1275104-1275899	+
PF3D7_0610500	150.15	319.99	0.738383	1.6683	34.3498	OK	37.9426	OK	43	plasmodium_falciparum	PF3D7_0610500		peptidyl-tRNA hydrolase PTRHD1, putative	6:445761-446363	-
PF3D7_0512000	2200.86	4498.92	0.735792	1.66531	474.687	OK	580.673	OK	43	plasmodium_falciparum	PF3D7_0512000		prefoldin subunit, putative	5:527639-528666	+
PF3D7_1233600	6612.04	13487.2	0.735603	1.66509	36.6266	OK	42.1467	OK	43	plasmodium_falciparum	PF3D7_1233600	AARP1	asparagine and aspartate rich protein 1	12:1385707-1402218	+
PF3D7_0704000	263.03	548.56	0.734767	1.66413	2.46717	OK	2.73873	OK	43	plasmodium_falciparum	PF3D7_0704000		conserved Plasmodium membrane protein, unknown function	7:167489-177295	-
PF3D7_0319500	2488.05	5076.04	0.734265	1.66355	231.689	OK	263.557	OK	43	plasmodium_falciparum	PF3D7_0319500		RNA-binding protein, putative	3:815569-816855	+
PF3D7_0802300	1632.27	3333.24	0.733883	1.66311	42.7525	OK	48.322	OK	43	plasmodium_falciparum	PF3D7_0802300	PWP2	periodic tryptophan protein 2, putative	8:167069-170434	-
PF3D7_0103800	8349.84	16993.8	0.733671	1.66287	643.243	OK	729.152	OK	43	plasmodium_falciparum	PF3D7_0103800	ARP1	actin-related protein	1:169079-171273	-
PF3D7_1332100	149.1	316.18	0.733586	1.66277	7.90904	OK	9.46003	OK	43	plasmodium_falciparum	PF3D7_1332100		conserved Plasmodium membrane protein, unknown function	13:1329491-1331059	+
PF3D7_1143400	2054.38	4188.45	0.733114	1.66222	354.232	OK	390.045	OK	43	plasmodium_falciparum	PF3D7_1143400		translation initiation factor eIF-1A, putative	11:1735126-1736572	+
PF3D7_1343200	631.07	1295.2	0.732823	1.66189	34.9578	OK	40.8177	OK	43	plasmodium_falciparum	PF3D7_1343200		tRNA guanosine-2'-O-methyltransferase, putative	13:1704570-1706123	+
PF3D7_1203800	41.48	97.14	0.732616	1.66165	1.36924	OK	1.32456	OK	43	plasmodium_falciparum	PF3D7_1203800			12:190105-193113	-
PF3D7_1362000	1324.09	2700.87	0.731973	1.66091	193.882	OK	222.584	OK	43	plasmodium_falciparum	PF3D7_1362000		conserved Plasmodium protein, unknown function	13:2486754-2487353	+
PF3D7_1209000	228.38	476.18	0.731222	1.66004	39.0099	OK	41.822	OK	43	plasmodium_falciparum	PF3D7_1209000		conserved Plasmodium protein, unknown function	12:421371-422201	-
PF3D7_0304500	96.08	207.61	0.730426	1.65913	16.8472	OK	18.1257	OK	43	plasmodium_falciparum	PF3D7_0304500	GLP1	1-cys-glutaredoxin-like protein-1	3:219117-219872	-
PF3D7_1401500	546.54	1119.97	0.729909	1.65853	42.8882	OK	49.0421	OK	43	plasmodium_falciparum	PF3D7_1401500		lysophospholipase, putative	14:57172-58293	-
PF3D7_1127500	6915.5	14007.2	0.728982	1.65747	478.037	OK	538.13	OK	43	plasmodium_falciparum	PF3D7_1127500		protein disulfide isomerase, putative	11:1067197-1070219	+
PF3D7_0908700	303.46	626.65	0.728526	1.65695	27.5619	OK	31.0033	OK	43	plasmodium_falciparum	PF3D7_0908700		tRNA pseudouridine synthase, putative	9:401495-403394	-
PF3D7_0103000	706.67	1441.86	0.728303	1.65669	75.3657	OK	86.732	OK	43	plasmodium_falciparum	PF3D7_0103000		vacuolar protein sorting-associated protein VTA1, putative	1:132086-133624	-
PF3D7_1463800	86.1	186.66	0.726934	1.65512	21.9744	OK	21.1402	OK	43	plasmodium_falciparum	PF3D7_1463800		mitochondrial ribosomal protein S6-2 precursor,putative	14:2583187-2583549	-
PF3D7_0513700	7312.41	14752	0.725234	1.65317	280.175	OK	324.212	OK	43	plasmodium_falciparum	PF3D7_0513700	PSOP12	secreted ookinete protein, putative	5:581227-584124	+
PF3D7_0211800	2947.44	5944.59	0.723777	1.6515	140.541	OK	159.62	OK	43	plasmodium_falciparum	PF3D7_0211800	AsnRS	asparagine--tRNA ligase	2:475242-477074	+
PF3D7_0936500	367.51	752.36	0.72376	1.65148	38.6425	OK	45.0877	OK	43	plasmodium_falciparum	PF3D7_0936500	VAP1	virulence-associated protein 1	9:1443854-1444847	-
PF3D7_1028800	864.7	1752.33	0.723422	1.65109	190.994	OK	225.872	OK	43	plasmodium_falciparum	PF3D7_1028800		conserved Plasmodium protein, unknown function	10:1183487-1183995	-
PF3D7_0813900	3177.39	6392.2	0.721526	1.64893	595.155	OK	683.999	OK	43	plasmodium_falciparum	PF3D7_0813900		40S ribosomal protein S16, putative	8:677989-678725	-
PF3D7_0502000	185.33	384.75	0.721445	1.64883	4.21503	OK	4.84156	OK	43	plasmodium_falciparum	PF3D7_0502000	VPS11	vacuolar protein sorting-associated protein 11,putative	5:97657-101895	+
PF3D7_0528000	505.06	1026.64	0.721427	1.64881	95.3243	OK	125.503	OK	43	plasmodium_falciparum	PF3D7_0528000	UMP1	proteasome maturation factor UMP1, putative	5:1156205-1156579	-
PF3D7_0725700	0	15.24	0.719957	1.64713	7.42813	OK	0.136149	OK	43	plasmodium_falciparum	PF3D7_0725700			7:1085848-1086212	+
PF3D7_0102900	2666.03	5356.03	0.719854	1.64702	125.587	OK	140.336	OK	43	plasmodium_falciparum	PF3D7_0102900		aspartate--tRNA ligase	1:128960-130840	-
PF3D7_1324300	686.72	1386.63	0.718238	1.64517	3.89826	OK	4.35062	OK	43	plasmodium_falciparum	PF3D7_1324300		conserved Plasmodium membrane protein, unknown function	13:1002748-1019303	-
PF3D7_1414300	2691.75	5397.94	0.718158	1.64508	339.526	OK	394.222	OK	43	plasmodium_falciparum	PF3D7_1414300		60S ribosomal protein L10, putative	14:570802-571461	+
PF3D7_0929900	781.75	1575.19	0.717296	1.6441	107.739	OK	126.883	OK	43	plasmodium_falciparum	PF3D7_0929900		conserved Plasmodium protein, unknown function	9:1187663-1188850	+
PF3D7_1118900	2466	4931.29	0.715276	1.6418	273.847	OK	312.301	OK	43	plasmodium_falciparum	PF3D7_1118900		conserved Plasmodium protein, unknown function	11:716795-718412	+
PF3D7_1434800	1040.58	2087.56	0.715028	1.64152	119.006	OK	138.622	OK	43	plasmodium_falciparum	PF3D7_1434800		mitochondrial acidic protein MAM33, putative	14:1410139-1410897	+
PF3D7_0529100	126.53	264.75	0.714771	1.64122	17.9084	OK	20.9604	OK	43	plasmodium_falciparum	PF3D7_0529100	ATrx2	thioredoxin-like protein, putative	5:1191000-1191682	-
PF3D7_0722400	257.78	525.7	0.713482	1.63976	19.0116	OK	21.8631	OK	43	plasmodium_falciparum	PF3D7_0722400	OLA1	GTP-binding protein, putative	7:954784-956343	+
PF3D7_1312500	491.41	990.45	0.713116	1.63934	182.474	OK	209.206	OK	43	plasmodium_falciparum	PF3D7_1312500		conserved Plasmodium protein, unknown function	13:526863-527060	-
PF3D7_0936200	3952.84	7875.96	0.71274	1.63891	558.32	OK	664.429	OK	43	plasmodium_falciparum	PF3D7_0936200		Plasmodium exported protein (hyp11), unknown function	9:1433332-1434108	-
PF3D7_0525700	218.41	445.7	0.71014	1.63596	44.5741	OK	48.4727	OK	43	plasmodium_falciparum	PF3D7_0525700		conserved Plasmodium protein, unknown function	5:1068516-1069285	+
PF3D7_0109000	7959.76	15801.5	0.709996	1.6358	972.51	OK	1148.63	OK	43	plasmodium_falciparum	PF3D7_0109000	PHIL1	photosensitized INA-labeled protein PHIL1,putative	1:363318-363992	+
PF3D7_0715700	562.29	1125.68	0.708246	1.63382	131.343	OK	151.313	OK	43	plasmodium_falciparum	PF3D7_0715700		conserved Plasmodium protein, unknown function	7:694523-694882	+
PF3D7_0511400	35.18	81.9	0.707951	1.63348	2.99888	OK	3.05495	OK	43	plasmodium_falciparum	PF3D7_0511400		conserved Plasmodium protein, unknown function	5:481423-482568	+
PF3D7_0935300	162.23	333.32	0.707577	1.63306	31.3964	OK	40.4597	OK	43	plasmodium_falciparum	PF3D7_0935300		phosphatidylinositol N-acetylglucosaminyltransferase subunit P, putative	9:1373018-1373722	+
PF3D7_1465900	6744.87	13353.9	0.707308	1.63275	860.274	OK	1006.22	OK	43	plasmodium_falciparum	PF3D7_1465900		40S ribosomal protein S3	14:2684141-2685534	+
PF3D7_1144500	245.18	497.13	0.706963	1.63236	19.3394	OK	22.4587	OK	43	plasmodium_falciparum	PF3D7_1144500	AOS1	ubiquitin activating enzyme (E1) subunit Aos1,putative	11:1768328-1769344	+
PF3D7_1470500	7998.08	15824.3	0.706797	1.63218	268.459	OK	316.715	OK	43	plasmodium_falciparum	PF3D7_1470500	PDEdelta	phosphodiesterase delta, putative	14:2882766-2886082	+
PF3D7_1107500	357.01	718.07	0.706734	1.6321	58.7355	OK	68.6636	OK	43	plasmodium_falciparum	PF3D7_1107500		prefoldin, putative	11:320128-321205	-
PF3D7_1462400	637.89	1272.34	0.705996	1.63127	5.65832	OK	6.77572	OK	43	plasmodium_falciparum	PF3D7_1462400		conserved Plasmodium protein, unknown function	14:2531432-2541400	-
PF3D7_1242300	409.51	820.93	0.705663	1.63089	60.5566	OK	68.1094	OK	43	plasmodium_falciparum	PF3D7_1242300		conserved Plasmodium membrane protein, unknown function	12:1793532-1794835	-
PF3D7_0612300	14.18	40	0.704586	1.62968	3.87898	OK	3.14891	OK	43	plasmodium_falciparum	PF3D7_0612300		conserved protein, unknown function	6:520751-521107	+
PF3D7_1413900	724	1439.96	0.704374	1.62944	52.0808	OK	60.3095	OK	43	plasmodium_falciparum	PF3D7_1413900		DnaJ protein, putative	14:551862-553235	+
PF3D7_0813800	19703.8	38779.8	0.702216	1.627	1511.34	OK	1826.93	OK	43	plasmodium_falciparum	PF3D7_0813800	GMD	GDP-mannose 4,6-dehydratase	8:676391-677464	+
PF3D7_1328800	1575.05	3108.48	0.7014	1.62608	160.518	OK	188.873	OK	43	plasmodium_falciparum	PF3D7_1328800	SIR2A	transcriptional regulatory protein sir2a	13:1214907-1215728	+
PF3D7_0115500	2441.85	4805.57	0.700031	1.62454	210.353	OK	245.336	OK	43	plasmodium_falciparum	PF3D7_0115500		erythrocyte membrane protein 1 (PfEMP1),pseudogene	1:600692-601992	+
PF3D7_0629700	3111.24	6116.01	0.699468	1.62391	13.2026	OK	15.5781	OK	43	plasmodium_falciparum	PF3D7_0629700	SET1	SET domain protein, putative	6:1221941-1242922	+
PF3D7_1326800	91.88	192.38	0.699352	1.62378	6.03858	OK	6.69553	OK	43	plasmodium_falciparum	PF3D7_1326800	SYN18	syntaxin, Qa-SNARE family	13:1127436-1128761	-
PF3D7_0822800	457.81	908.55	0.697623	1.62183	39.1092	OK	45.9493	OK	43	plasmodium_falciparum	PF3D7_0822800		U5 snrnp-specific protein, putative	8:1005836-1006810	+
PF3D7_1469100	786.47	1550.43	0.696604	1.62069	80.3555	OK	103.329	OK	43	plasmodium_falciparum	PF3D7_1469100		conserved Plasmodium protein, unknown function	14:2837319-2838101	+
PF3D7_1331600	4101.94	8034.05	0.696426	1.62049	494.84	OK	590.444	OK	43	plasmodium_falciparum	PF3D7_1331600	PTPLA	protein tyrosine phosphatase-like protein,putative	13:1316496-1317806	-
PF3D7_0317000	1262.66	2478.02	0.695126	1.61903	134.93	OK	154.619	OK	43	plasmodium_falciparum	PF3D7_0317000		proteasome subunit alpha type-3, putative	3:682795-683685	-
PF3D7_1210500	11.55	34.28	0.694303	1.6181	1.04789	OK	0.742534	OK	43	plasmodium_falciparum	PF3D7_1210500		conserved Plasmodium protein, unknown function	12:470229-471545	+
PF3D7_0502500	114.98	236.18	0.693633	1.61735	5.4147	OK	6.24989	OK	43	plasmodium_falciparum	PF3D7_0502500		conserved Plasmodium protein, unknown function	5:114149-115933	+
PF3D7_1220200	18.38	47.62	0.692784	1.6164	1.02584	OK	1.08323	OK	43	plasmodium_falciparum	PF3D7_1220200		conserved Plasmodium protein, unknown function,pseudogene	12:804963-806698	-
PF3D7_1208200	195.31	392.37	0.692625	1.61622	1.57283	OK	1.86424	OK	43	plasmodium_falciparum	PF3D7_1208200	CRMP3	cysteine repeat modular protein 3	12:376552-387483	+
PF3D7_0708300	316.58	628.55	0.692464	1.61604	33.9379	OK	40.2659	OK	43	plasmodium_falciparum	PF3D7_0708300	BUD32	EKC/KEOPS complex subunit BUD32	7:378031-379305	+
PF3D7_1325300	204.23	409.51	0.692076	1.61561	39.7626	OK	43.1546	OK	43	plasmodium_falciparum	PF3D7_1325300		conserved Plasmodium protein, unknown function	13:1050915-1051319	+
PF3D7_0711900	96.6	199.99	0.691902	1.61541	13.8803	OK	14.4771	OK	43	plasmodium_falciparum	PF3D7_0711900	RIF	rifin, pseudogene	7:525063-526320	-
PF3D7_0502900	4915.72	9574.96	0.691382	1.61483	1578.97	OK	1868.93	OK	43	plasmodium_falciparum	PF3D7_0502900		mitochondrial inner membrane TIM10 associated protein, putative	5:123332-123904	-
PF3D7_0526600	1020.1	1996.13	0.691226	1.61466	7.38475	OK	9.24827	OK	43	plasmodium_falciparum	PF3D7_0526600		conserved Plasmodium protein, unknown function	5:1101203-1114777	+
PF3D7_1452000	436.81	860.93	0.690505	1.61385	5.70075	OK	6.73746	OK	43	plasmodium_falciparum	PF3D7_1452000	RON2	rhoptry neck protein 2	14:2134298-2140867	+
PF3D7_1403200	3805.84	7401.69	0.689556	1.61279	362.072	OK	434.262	OK	43	plasmodium_falciparum	PF3D7_1403200		conserved Plasmodium protein, unknown function	14:120069-121134	-
PF3D7_1134100	399.01	786.64	0.689527	1.61275	25.5623	OK	31.0936	OK	43	plasmodium_falciparum	PF3D7_1134100	PDI-11	protein disulfide isomerase	11:1323043-1324314	-
PF3D7_1408900	191.11	382.85	0.689342	1.61255	14.8121	OK	18.0051	OK	43	plasmodium_falciparum	PF3D7_1408900		tRNA-dihydrouridine synthase, putative	14:351025-352047	-
PF3D7_0910300	237.31	472.37	0.689042	1.61221	15.6037	OK	18.2568	OK	43	plasmodium_falciparum	PF3D7_0910300		conserved Plasmodium protein, unknown function	9:475671-476969	+
PF3D7_0720800	961.83	1878.04	0.68882	1.61196	133.179	OK	156.669	OK	43	plasmodium_falciparum	PF3D7_0720800		Ham1-like protein, putative	7:899751-901137	+
PF3D7_0715100	904.08	1765.66	0.688643	1.61177	222.09	OK	259.923	OK	43	plasmodium_falciparum	PF3D7_0715100	MYCBP	C-Myc-binding protein, putative	7:674610-675130	-
PF3D7_1226300	2508	4868.43	0.68695	1.60988	215.751	OK	283.044	OK	43	plasmodium_falciparum	PF3D7_1226300	HAD2	haloacid dehalogenase-like hydrolase, putative	12:1065796-1066683	+
PF3D7_0206800	223.13	443.8	0.686783	1.60969	23.6582	OK	27.5253	OK	43	plasmodium_falciparum	PF3D7_0206800	MSP2	merozoite surface protein 2	2:273689-274507	-
PF3D7_1124000	2134.71	4144.64	0.686732	1.60963	126.739	OK	151.816	OK	43	plasmodium_falciparum	PF3D7_1124000	ERO1	endoplasmic reticulum oxidoreductin, putative	11:948591-950707	+
PF3D7_0109400	4980.82	9653.05	0.686567	1.60945	787.78	OK	949.683	OK	43	plasmodium_falciparum	PF3D7_0109400		tubulin-specific chaperone a, putative	1:374439-375087	-
PF3D7_0522500	433.14	849.5	0.685731	1.60852	71.8685	OK	82.8273	OK	43	plasmodium_falciparum	PF3D7_0522500	RPL17	50S ribosomal protein L17, apicoplast, putative	5:937231-938037	+
PF3D7_1138100	14.7	40	0.685023	1.60773	3.83292	OK	3.88221	OK	43	plasmodium_falciparum	PF3D7_1138100	URM1	ubiquitin-related modifier 1, putative	11:1497134-1497514	+
PF3D7_1323000	2672.33	5175.09	0.684809	1.60749	180.527	OK	253.366	OK	43	plasmodium_falciparum	PF3D7_1323000	FabZ	beta-hydroxyacyl-ACP dehydratase	13:963661-964690	-
PF3D7_0801300	871.53	1695.19	0.684522	1.60717	85.0527	OK	100.882	OK	43	plasmodium_falciparum	PF3D7_0801300	WARP	von Willebrand factor A domain-related protein	8:101954-102826	-
PF3D7_0311000	39.38	87.62	0.683006	1.60548	5.69586	OK	5.66214	OK	43	plasmodium_falciparum	PF3D7_0311000		conserved Plasmodium protein, unknown function	3:469287-470118	+
PF3D7_1415900	1805	3491.33	0.682621	1.60505	330.423	OK	394.026	OK	43	plasmodium_falciparum	PF3D7_1415900		zinc finger protein, putative	14:642071-642735	-
PF3D7_0509000	1984.03	3832.27	0.681574	1.60389	185.115	OK	219.556	OK	43	plasmodium_falciparum	PF3D7_0509000		SNAP protein (soluble N-ethylmaleimide-sensitive factor attachment protein), putative	5:376855-378452	-
PF3D7_1247300	100.8	205.71	0.681108	1.60337	4.82977	OK	5.78353	OK	43	plasmodium_falciparum	PF3D7_1247300		GPI mannosyltransferase 2, putative	12:1952568-1954624	+
PF3D7_1309700	248.33	489.51	0.680878	1.60312	3.6372	OK	4.43057	OK	43	plasmodium_falciparum	PF3D7_1309700	VPS18	vacuolar protein sorting-associated protein 18,putative	13:440265-445283	+
PF3D7_0830200	621.09	1203.77	0.678455	1.60042	98.1324	OK	14.5849	OK	43	plasmodium_falciparum	PF3D7_0830200			8:1284578-1288948	+
PF3D7_1364700	26.78	62.86	0.67734	1.59919	1.72805	OK	2.05386	OK	43	plasmodium_falciparum	PF3D7_1364700		conserved Plasmodium protein, unknown function,pseudogene	13:2601801-2603107	+
PF3D7_0829600	778.07	1502.81	0.677001	1.59881	123.632	OK	150.152	OK	43	plasmodium_falciparum	PF3D7_0829600	ETRAMP8	early transcribed membrane protein 8	8:1269135-1269647	+
PF3D7_1114500	221.56	436.18	0.676958	1.59876	15.1292	OK	17.1535	OK	43	plasmodium_falciparum	PF3D7_1114500		conserved Plasmodium protein, unknown function	11:549866-551152	+
PF3D7_0309300	937.15	1807.57	0.676933	1.59874	31.5153	OK	35.9221	OK	43	plasmodium_falciparum	PF3D7_0309300		N2227-like protein, putative	3:397649-400516	+
PF3D7_0602200	413.71	803.79	0.676255	1.59799	44.2872	OK	52.8615	OK	43	plasmodium_falciparum	PF3D7_0602200		MYND finger protein, putative	6:97890-98951	+
PF3D7_1026800	9206.14	17639.5	0.676127	1.59784	934.58	OK	1129.29	OK	43	plasmodium_falciparum	PF3D7_1026800	RPS2	40S ribosomal protein S2	10:1122962-1124037	+
PF3D7_1218900	337.58	657.12	0.674956	1.59655	12.0542	OK	14.9927	OK	43	plasmodium_falciparum	PF3D7_1218900		conserved Plasmodium protein, unknown function	12:740994-743147	-
PF3D7_0306300	5311.58	10159.7	0.673996	1.59549	1241.28	OK	1485.74	OK	43	plasmodium_falciparum	PF3D7_0306300	GRX1	glutaredoxin 1	3:295107-296094	-
PF3D7_1321200	799.6	1539	0.673973	1.59546	246.755	OK	303.035	OK	43	plasmodium_falciparum	PF3D7_1321200		conserved protein, unknown function	13:875265-875847	+
PF3D7_0310200	1104.11	2119.94	0.673516	1.59496	8.45591	OK	10.0702	OK	43	plasmodium_falciparum	PF3D7_0310200		phd finger protein, putative	3:427290-440942	+
PF3D7_1323700	1641.2	3144.67	0.673232	1.59464	145.853	OK	174.329	OK	43	plasmodium_falciparum	PF3D7_1323700	GAPM1	glideosome associated protein with multiple membrane spans 1	13:982611-983801	+
PF3D7_0801100	421.06	815.21	0.673159	1.59456	5.82113	OK	6.58815	OK	43	plasmodium_falciparum	PF3D7_0801100			8:91397-97571	-
PF3D7_0314400	689.87	1327.58	0.672659	1.59401	61.2779	OK	74.884	OK	43	plasmodium_falciparum	PF3D7_0314400	PPP6	serine/threonine protein phosphatase 6,putative	3:579539-580465	-
PF3D7_0921100	71.93	148.57	0.671835	1.5931	9.01949	OK	10.24	OK	43	plasmodium_falciparum	PF3D7_0921100		conserved Plasmodium protein, unknown function	9:861392-862784	+
PF3D7_0415400	610.59	1175.2	0.671725	1.59298	75.9591	OK	93.405	OK	43	plasmodium_falciparum	PF3D7_0415400		coatomer subunit zeta, putative	4:686414-687040	-
PF3D7_1403900	1064.73	2038.04	0.670462	1.59158	98.3404	OK	117.096	OK	43	plasmodium_falciparum	PF3D7_1403900	CPPED1	serine/threonine protein phosphatase CPPED1,putative	14:142242-143138	-
PF3D7_1110600	1287.34	2460.88	0.670129	1.59121	182.703	OK	225.122	OK	43	plasmodium_falciparum	PF3D7_1110600		mitochondrial ribosomal protein L11 precursor,putative	11:425904-426864	-
PF3D7_1427700	23.1	55.24	0.669323	1.59033	6.33167	OK	9.2659	OK	43	plasmodium_falciparum	PF3D7_1427700		conserved Plasmodium protein, unknown function	14:1087436-1087627	-
PF3D7_1202200	2714.85	5167.47	0.668238	1.58913	207.22	OK	269.114	OK	43	plasmodium_falciparum	PF3D7_1202200	MPC	mitochondrial phosphate carrier protein	12:116475-117449	-
PF3D7_1023900	18964.1	36016.1	0.667908	1.58877	157.956	OK	192.554	OK	43	plasmodium_falciparum	PF3D7_1023900	CHD1	chromodomain-helicase-DNA-binding protein 1 homolog, putative	10:997475-1007461	-
PF3D7_0808000	80.33	163.8	0.667536	1.58836	1.66208	OK	1.98536	OK	43	plasmodium_falciparum	PF3D7_0808000		conserved Plasmodium protein, unknown function	8:404996-409084	+
PF3D7_1032500	1231.69	2348.5	0.667462	1.58828	125.136	OK	146.084	OK	43	plasmodium_falciparum	PF3D7_1032500	Der1-2	DER1-like protein, putative	10:1306241-1307532	-
PF3D7_1012400	3006.24	5710.31	0.666558	1.58728	328.183	OK	413.563	OK	43	plasmodium_falciparum	PF3D7_1012400	HGPRT	hypoxanthine-guanine phosphoribosyltransferase	10:475327-476563	-
PF3D7_1031200	7665.22	14542.4	0.666458	1.58717	563.003	OK	689.29	OK	43	plasmodium_falciparum	PF3D7_1031200	MORN1	MORN repeat-containing protein 1	10:1257384-1258478	+
PF3D7_0918000	4832.24	9165.45	0.66588	1.58654	334.188	OK	412.082	OK	43	plasmodium_falciparum	PF3D7_0918000	GAP50	glideosome-associated protein 50	9:742494-743684	-
PF3D7_0729900	3251.94	6161.73	0.664299	1.5848	17.5836	OK	21.5323	OK	43	plasmodium_falciparum	PF3D7_0729900		dynein heavy chain, putative	7:1265910-1281347	+
PF3D7_1221600	151.2	297.13	0.663751	1.5842	8.98884	OK	10.4802	OK	43	plasmodium_falciparum	PF3D7_1221600		protein TSSC1, putative	12:863810-865186	+
PF3D7_0718500	1887.95	3575.13	0.662432	1.58275	264.783	OK	318.821	OK	43	plasmodium_falciparum	PF3D7_0718500		prefoldin subunit 3, putative	7:824445-825884	+
PF3D7_0320100	558.09	1062.83	0.660649	1.58079	64.852	OK	80.491	OK	43	plasmodium_falciparum	PF3D7_0320100	SEC22	protein transport protein SEC22	3:840362-841758	+
PF3D7_1413100	616.89	1173.3	0.660384	1.5805	20.5973	OK	27.0108	OK	43	plasmodium_falciparum	PF3D7_1413100		conserved Plasmodium protein, unknown function	14:527132-529234	+
PF3D7_0806400	19.43	47.62	0.659577	1.57962	3.16537	OK	2.51796	OK	43	plasmodium_falciparum	PF3D7_0806400		glycosyltransferase family 28 protein, putative	8:344288-344821	+
PF3D7_1224600	1351.91	2554.21	0.659003	1.57899	150.855	OK	186.638	OK	43	plasmodium_falciparum	PF3D7_1224600	CCHL	cytochrome c heme lyase, putative	12:1000679-1001945	-
PF3D7_0319300	272.48	523.79	0.65898	1.57897	43.6237	OK	51.6594	OK	43	plasmodium_falciparum	PF3D7_0319300		ubiquitin-conjugating enzyme, putative	3:807277-807859	+
PF3D7_1305900	1008.03	1906.61	0.658625	1.57858	57.3453	OK	70.068	OK	43	plasmodium_falciparum	PF3D7_1305900		conserved Plasmodium protein, unknown function	13:279990-281701	-
PF3D7_1148100	34.65	76.19	0.657582	1.57744	1.90281	OK	2.0154	OK	43	plasmodium_falciparum	PF3D7_1148100			11:1916392-1918050	+
PF3D7_0915100	1358.74	2556.12	0.654865	1.57447	215.148	OK	259.414	OK	43	plasmodium_falciparum	PF3D7_0915100	UBC9	SUMO-conjugating enzyme UBC9	9:643232-644043	-
PF3D7_1312200	199.51	384.75	0.654711	1.5743	16.259	OK	21.3425	OK	43	plasmodium_falciparum	PF3D7_1312200		conserved Plasmodium protein, unknown function	13:518107-519367	+
PF3D7_1129300	24.68	57.14	0.653932	1.57345	0.377284	OK	0.436284	OK	43	plasmodium_falciparum	PF3D7_1129300		conserved Plasmodium protein, unknown function	11:1131294-1136834	-
PF3D7_1006900	13922.4	26048.8	0.653385	1.57285	1705	OK	2103.69	OK	43	plasmodium_falciparum	PF3D7_1006900		PPPDE peptidase, putative	10:281459-283104	+
PF3D7_1245700	1.58	13.33	0.65307	1.57251	0.596104	OK	0.251883	OK	43	plasmodium_falciparum	PF3D7_1245700			12:1907045-1907960	+
PF3D7_1348500	876.25	1649.48	0.653029	1.57247	67.397	OK	84.0573	OK	43	plasmodium_falciparum	PF3D7_1348500		TBC domain protein, putative	13:1950400-1951847	+
PF3D7_0517300	2185.64	4097.02	0.652989	1.57242	198.978	OK	240.167	OK	43	plasmodium_falciparum	PF3D7_0517300	SR1	serine/arginine-rich splicing factor 1	5:724681-725751	-
PF3D7_0207900	75.6	152.38	0.65289	1.57231	2.00259	OK	2.33915	OK	43	plasmodium_falciparum	PF3D7_0207900	SERA2	serine repeat antigen 2	2:317596-321310	-
PF3D7_0609900	470.94	891.4	0.65282	1.57224	6.51075	OK	7.9846	OK	43	plasmodium_falciparum	PF3D7_0609900		conserved Plasmodium protein, unknown function	6:425805-431858	+
PF3D7_1226100	990.18	1860.9	0.652198	1.57156	81.862	OK	106.396	OK	43	plasmodium_falciparum	PF3D7_1226100	HAD3	haloacid dehalogenase-like hydrolase, putative	12:1058202-1059152	+
PF3D7_0711300	307.13	584.74	0.652178	1.57154	79.1195	OK	87.3235	OK	43	plasmodium_falciparum	PF3D7_0711300		conserved Plasmodium protein, unknown function	7:499336-499695	+
PF3D7_1357100	1069.98	2007.56	0.651034	1.57029	299.048	OK	382.012	OK	43	plasmodium_falciparum	PF3D7_1357100		elongation factor 1-alpha	13:2268901-2270232	+
PF3D7_0218500	500.86	944.73	0.650176	1.56936	121.388	OK	149.194	OK	43	plasmodium_falciparum	PF3D7_0218500	SNRPD2	small nuclear ribonucleoprotein Sm D2, putative	2:752966-753439	+
PF3D7_1034100	524.49	988.54	0.649945	1.56911	95.8935	OK	116.883	OK	43	plasmodium_falciparum	PF3D7_1034100		conserved Plasmodium protein, unknown function	10:1362149-1363069	-
PF3D7_1329500	3258.24	6076.01	0.648801	1.56786	48.0343	OK	59.5885	OK	43	plasmodium_falciparum	PF3D7_1329500		conserved Plasmodium protein, unknown function	13:1252059-1257973	+
PF3D7_1038200	154.88	299.04	0.648133	1.56714	49.7447	OK	67.5949	OK	43	plasmodium_falciparum	PF3D7_1038200		conserved Plasmodium protein, unknown function	10:1511342-1511835	+
PF3D7_0421900	4690.49	8725.46	0.64695	1.56585	1244.11	OK	1882.25	OK	43	plasmodium_falciparum	PF3D7_0421900		conserved Plasmodium protein, unknown function	4:997240-997455	+
PF3D7_0924000	712.97	1335.2	0.646599	1.56547	14.9193	OK	18.4683	OK	43	plasmodium_falciparum	PF3D7_0924000		patatin-like phospholipase, putative	9:972548-976637	+
PF3D7_1426500	5424.46	10075.9	0.645555	1.56434	213.172	OK	271.324	OK	43	plasmodium_falciparum	PF3D7_1426500	ABCG2	ABC transporter G family member 2	14:1027966-1029948	-
PF3D7_0215300	67.2	135.23	0.643409	1.56202	2.21648	OK	2.53224	OK	43	plasmodium_falciparum	PF3D7_0215300	ACS8	acyl-CoA synthetase	2:628642-631308	-
PF3D7_0112500	0.53	11.43	0.642472	1.561	4.36165	OK	0.333713	OK	43	plasmodium_falciparum	PF3D7_0112500			1:476287-476428	+
PF3D7_1434500	1137.18	2112.32	0.641651	1.56011	3.83368	OK	4.81904	OK	43	plasmodium_falciparum	PF3D7_1434500		dynein-related AAA-type ATPase, putative	14:1378348-1402665	-
PF3D7_1201700	298.21	561.89	0.641648	1.56011	32.5779	OK	37.2111	OK	43	plasmodium_falciparum	PF3D7_1201700		conserved Plasmodium membrane protein, unknown function	12:103861-104604	-
PF3D7_1126200	2082.21	3857.03	0.641212	1.55964	344.716	OK	436.022	OK	43	plasmodium_falciparum	PF3D7_1126200		40S ribosomal protein S18, putative	11:1023790-1024496	-
PF3D7_0422500	2314.27	4285.59	0.64119	1.55961	21.3835	OK	27.062	OK	43	plasmodium_falciparum	PF3D7_0422500	BRR2	pre-mRNA-splicing helicase BRR2, putative	4:1029329-1037953	+
PF3D7_0729200	456.24	853.31	0.640976	1.55938	49.4549	OK	63.563	OK	43	plasmodium_falciparum	PF3D7_0729200	AOP	1-cys peroxiredoxin	7:1247398-1248264	+
PF3D7_0212800	1300.99	2413.26	0.640939	1.55934	28.7776	OK	36.1375	OK	43	plasmodium_falciparum	PF3D7_0212800	MATE	multidrug efflux pump, putative	2:528249-531923	+
PF3D7_1008300	5.78	20.95	0.63932	1.55759	3.19106	OK	2.08474	OK	43	plasmodium_falciparum	PF3D7_1008300		conserved Plasmodium protein, unknown function,pseudogene	10:346407-346514	+
PF3D7_0212500	1721.53	3182.76	0.63878	1.55701	11.6252	OK	14.6305	OK	43	plasmodium_falciparum	PF3D7_0212500		conserved Plasmodium protein, unknown function	2:509525-521746	+
PF3D7_1206000	137.03	262.85	0.637457	1.55559	12.646	OK	15.0523	OK	43	plasmodium_falciparum	PF3D7_1206000	SHLP2	shewanella-like protein phosphatase 2	12:270300-271214	-
PF3D7_1127600	15251.7	28071.6	0.63733	1.55545	1330.2	OK	1701.85	OK	43	plasmodium_falciparum	PF3D7_1127600		CRAL/TRIO domain-containing protein, putative	11:1071752-1073813	+
PF3D7_1245400	947.13	1752.33	0.636872	1.55495	73.8374	OK	92.7092	OK	43	plasmodium_falciparum	PF3D7_1245400		mitochondrial ribosomal protein L3 precursor,putative	12:1894942-1895967	+
PF3D7_1248300	300.31	561.89	0.635138	1.55309	55.9435	OK	63.0047	OK	43	plasmodium_falciparum	PF3D7_1248300		conserved Plasmodium membrane protein, unknown function	12:1979786-1980199	-
PF3D7_1314500	856.82	1582.81	0.634708	1.55262	91.6924	OK	114.103	OK	43	plasmodium_falciparum	PF3D7_1314500		cop-coated vesicle membrane protein p24 precursor, putative	13:622691-623715	-
PF3D7_1313300	528.17	979.02	0.633964	1.55182	64.1218	OK	80.5404	OK	43	plasmodium_falciparum	PF3D7_1313300		peptidyl-prolyl cis-trans isomerase, putative	13:568664-569535	+
PF3D7_0504800	2358.89	4335.11	0.633902	1.55176	11.2142	OK	14.2739	OK	43	plasmodium_falciparum	PF3D7_0504800		conserved Plasmodium protein, unknown function	5:187813-204732	-
PF3D7_0626200	8.93	26.67	0.63383	1.55168	0.884693	OK	0.756798	OK	43	plasmodium_falciparum	PF3D7_0626200		conserved Plasmodium protein, unknown function	6:1058666-1059922	-
PF3D7_0611500	2236.04	4108.45	0.633558	1.55139	169.94	OK	212.539	OK	43	plasmodium_falciparum	PF3D7_0611500		conserved Plasmodium protein, unknown function	6:482825-483907	-
PF3D7_0418800	36144.7	66247.6	0.633458	1.55128	3575.18	OK	4551.6	OK	43	plasmodium_falciparum	PF3D7_0418800		conserved Plasmodium protein, unknown function	4:843562-845169	+
PF3D7_0309500	2311.64	4237.97	0.631468	1.54914	98.4827	OK	126.341	OK	43	plasmodium_falciparum	PF3D7_0309500	AS	asparagine synthetase [glutamine-hydrolyzing],putative	3:402933-405440	+
PF3D7_0407200	1231.69	2262.79	0.631359	1.54902	164.745	OK	210.123	OK	43	plasmodium_falciparum	PF3D7_0407200	PTH2	peptidyl-tRNA hydrolase 2, putative	4:363599-364933	-
PF3D7_1116600	727.67	1340.91	0.63115	1.5488	22.0986	OK	27.8321	OK	43	plasmodium_falciparum	PF3D7_1116600	STT3	dolichyl-diphosphooligosaccharide--protein glycosyltransferase subunit STT3, putative	11:626709-629432	-
PF3D7_1444900	135.98	259.04	0.63068	1.5483	20.7302	OK	24.9828	OK	43	plasmodium_falciparum	PF3D7_1444900		conserved Plasmodium protein, unknown function	14:1848315-1848833	+
PF3D7_1126900	414.76	767.6	0.629651	1.54719	112.557	OK	130.877	OK	43	plasmodium_falciparum	PF3D7_1126900	SNRPF	small nuclear ribonucleoprotein F, putative	11:1053642-1054333	-
PF3D7_0724700	1180.76	2163.75	0.628677	1.54615	8.94306	OK	11.1189	OK	43	plasmodium_falciparum	PF3D7_0724700		conserved Plasmodium protein, unknown function	7:1034969-1046109	-
PF3D7_1103900	17.33	41.9	0.628099	1.54553	7.81247	OK	8.2328	OK	43	plasmodium_falciparum	PF3D7_1103900		conserved Plasmodium protein, unknown function	11:175248-175433	+
PF3D7_1317500	114.45	219.04	0.627867	1.54528	27.8247	OK	33.4504	OK	43	plasmodium_falciparum	PF3D7_1317500		conserved Plasmodium protein, unknown function	13:734604-734873	-
PF3D7_0512450	20.48	47.62	0.627172	1.54453	1.17493	OK	0.814613	OK	43	plasmodium_falciparum	PF3D7_0512450		conserved Plasmodium protein, unknown function,pseudogene	5:537499-539282	+
PF3D7_1343500	2068.04	3775.13	0.626961	1.54431	167.224	OK	216.062	OK	43	plasmodium_falciparum	PF3D7_1343500		conserved Plasmodium protein, unknown function	13:1720319-1721672	+
PF3D7_0106800	679.89	1247.58	0.626562	1.54388	81.9217	OK	99.281	OK	43	plasmodium_falciparum	PF3D7_0106800	RAB5c	ras-related protein Rab-5C	1:286951-288918	+
PF3D7_1333300	418.44	771.41	0.62604	1.54332	53.8701	OK	67.6506	OK	43	plasmodium_falciparum	PF3D7_1333300		transmembrane protein Tmp21 homologue, putative	13:1368081-1368716	-
PF3D7_1351600	61072.9	110961	0.624981	1.54219	3238.99	OK	4128.77	OK	43	plasmodium_falciparum	PF3D7_1351600	GK	glycerol kinase	13:2055216-2056721	+
PF3D7_1452100	48.83	99.04	0.624604	1.54179	4.29167	OK	4.07626	OK	43	plasmodium_falciparum	PF3D7_1452100	LRR3	leucine-rich repeat protein	14:2141662-2142678	+
PF3D7_1114400	55.13	110.47	0.624441	1.54161	2.20268	OK	2.66332	OK	43	plasmodium_falciparum	PF3D7_1114400		conserved Plasmodium protein, unknown function	11:547383-549296	-
PF3D7_1365400	119.18	226.66	0.623786	1.54091	5.32021	OK	6.66616	OK	43	plasmodium_falciparum	PF3D7_1365400	Uba2	ubiquitin-activating enzyme	13:2616148-2617902	-
PF3D7_0418600	172.73	323.8	0.623683	1.5408	2.33537	OK	2.87175	OK	43	plasmodium_falciparum	PF3D7_0418600		regulator of chromosome condensation, putative	4:834394-840429	+
PF3D7_0422000	2411.92	4378.92	0.621983	1.53899	194.912	OK	251.249	OK	43	plasmodium_falciparum	PF3D7_0422000		steroid dehydrogenase, putative	4:998647-1000185	+
PF3D7_0924100	223.66	415.23	0.621444	1.53841	8.4186	OK	10.5093	OK	43	plasmodium_falciparum	PF3D7_0924100		conserved Plasmodium protein, unknown function	9:977869-979965	-
PF3D7_1477400	1479.49	2687.54	0.621133	1.53808	126.169	OK	161.843	OK	43	plasmodium_falciparum	PF3D7_1477400		Plasmodium exported protein (PHIST), unknown function	14:3183248-3184352	+
PF3D7_1415500	143.85	270.47	0.620412	1.53731	2.74305	OK	3.9021	OK	43	plasmodium_falciparum	PF3D7_1415500		conserved Plasmodium membrane protein, unknown function	14:624486-628250	-
PF3D7_0818100	113.4	215.23	0.619683	1.53654	5.58772	OK	6.79189	OK	43	plasmodium_falciparum	PF3D7_0818100		zinc finger protein, putative	8:824564-826518	+
PF3D7_0611200	799.6	1453.29	0.618506	1.53528	74.2026	OK	93.6655	OK	43	plasmodium_falciparum	PF3D7_0611200	ApiAP2	transcription factor with AP2 domain(s),putative	6:467481-468642	+
PF3D7_0523000	14738.8	26597.3	0.618056	1.53481	271.827	OK	347.015	OK	43	plasmodium_falciparum	PF3D7_0523000	MDR1	multidrug resistance protein 1	5:957890-962149	+
PF3D7_0109100	12144.1	21892.7	0.616974	1.53365	298.73	OK	386.199	OK	43	plasmodium_falciparum	PF3D7_0109100	CCp5	LCCL domain-containing protein	1:365610-368795	+
PF3D7_0110900	50.4	100.95	0.616264	1.5329	5.68643	OK	8.62697	OK	43	plasmodium_falciparum	PF3D7_0110900	AKLP1	adenylate kinase-like protein 1	1:420293-420853	-
PF3D7_1202600	9589.4	17275.7	0.6162	1.53283	115.769	OK	148.835	OK	43	plasmodium_falciparum	PF3D7_1202600		conserved protein, unknown function	12:148238-155478	-
PF3D7_0507000	43.05	87.62	0.615398	1.53198	9.4745	OK	11.4701	OK	43	plasmodium_falciparum	PF3D7_0507000		conserved Plasmodium protein, unknown function	5:292696-293474	-
PF3D7_0725200	780.7	1413.29	0.614462	1.53099	117.328	OK	155.156	OK	43	plasmodium_falciparum	PF3D7_0725200		mago nashi protein homologue, putative	7:1070980-1071737	+
PF3D7_0618900.1	2206.64	3973.22	0.613748	1.53023	191.107	OK	345.663	OK	43	plasmodium_falciparum	PF3D7_0618900.1		phosphatidylinositol N-acetylglucosaminyltransferase subunit GPI1	6:784354-788027	+
PF3D7_0721700	5197.65	9344.49	0.613693	1.53017	288.975	OK	373.475	OK	43	plasmodium_falciparum	PF3D7_0721700	PSOP1	secreted ookinete protein, putative	7:935497-936900	+
PF3D7_1022700	1334.59	2405.64	0.613185	1.52963	124.716	OK	162.153	OK	43	plasmodium_falciparum	PF3D7_1022700		phospholipid scramblase, putative	10:951752-952579	-
PF3D7_0718300	28.35	60.95	0.612978	1.52941	0.356731	OK	0.378378	OK	43	plasmodium_falciparum	PF3D7_0718300	CRMP2	cysteine repeat modular protein 2	7:812301-820635	-
PF3D7_1461200	1242.19	2238.03	0.612419	1.52882	164.725	OK	217.855	OK	43	plasmodium_falciparum	PF3D7_1461200	IMP3	U3 small nucleolar ribonucleoprotein protein IMP3, putative	14:2489698-2490249	+
PF3D7_0707420	4.2	17.14	0.611196	1.52752	2.06729	OK	1.10058	OK	43	plasmodium_falciparum	PF3D7_0707420			7:383172-383519	+
PF3D7_0921000.1	4.2	17.14	0.611196	1.52752	1938.46	OK	1152.45	OK	43	plasmodium_falciparum	PF3D7_0921000.1		ubiquitin-conjugating enzyme, putative	9:857587-858829	-
PF3D7_1127400	195.31	359.99	0.611121	1.52745	12.9634	OK	19.3683	OK	43	plasmodium_falciparum	PF3D7_1127400		conserved Plasmodium protein, unknown function	11:1065785-1066569	+
PF3D7_1251000	1581.35	2841.82	0.610869	1.52718	209.353	OK	276.245	OK	43	plasmodium_falciparum	PF3D7_1251000		conserved Plasmodium protein, unknown function	12:2085370-2086959	-
PF3D7_0601800	18.9	43.81	0.610736	1.52704	8.69262	OK	9.50549	OK	43	plasmodium_falciparum	PF3D7_0601800			6:74263-74413	-
PF3D7_1363600	63.53	123.81	0.610531	1.52682	6.93043	OK	8.64464	OK	43	plasmodium_falciparum	PF3D7_1363600		conserved Plasmodium protein, unknown function	13:2551243-2551926	-
PF3D7_0320300	2559.45	4590.34	0.610231	1.5265	124.06	OK	160.523	OK	43	plasmodium_falciparum	PF3D7_0320300	CCT5	T-complex protein 1 subunit epsilon	3:845713-847320	+
PF3D7_0929000	605.34	1093.3	0.610053	1.52632	38.6813	OK	49.7229	OK	43	plasmodium_falciparum	PF3D7_0929000	TAF7	transcription initiation factor TFIID subunit 7,putative	9:1161080-1162539	+
PF3D7_0800400	15.75	38.09	0.609909	1.52616	1.91405	OK	1.92303	OK	43	plasmodium_falciparum	PF3D7_0800400	RIF	rifin	8:52760-53982	-
PF3D7_1004200	1795.03	3220.86	0.609773	1.52602	15.5678	OK	20.1013	OK	43	plasmodium_falciparum	PF3D7_1004200		WD repeat-containing protein, putative	10:187669-196954	-
PF3D7_1418100	14.7	36.19	0.609642	1.52588	0.148908	OK	0.139843	OK	43	plasmodium_falciparum	PF3D7_1418100	LISP1	liver specific protein 1, putative	14:762614-773407	-
PF3D7_1132900	57.23	112.38	0.609379	1.5256	7.34594	OK	9.02347	OK	43	plasmodium_falciparum	PF3D7_1132900	GCVH	glycine cleavage system H protein	11:1273407-1274009	+
PF3D7_0612500	16786.8	30018.2	0.609155	1.52537	3114.1	OK	4247.64	OK	43	plasmodium_falciparum	PF3D7_0612500		conserved Plasmodium protein, unknown function	6:522300-522665	-
PF3D7_0203500	11.55	30.48	0.608958	1.52516	8.54721	OK	7.27176	OK	43	plasmodium_falciparum	PF3D7_0203500			2:164269-164340	+
PF3D7_0506000	378.01	685.69	0.608887	1.52508	27.3147	OK	27.9393	OK	43	plasmodium_falciparum	PF3D7_0506000		conserved Plasmodium protein, unknown function	5:256225-257378	+
PF3D7_1407600	88.2	167.61	0.608453	1.52462	1.15505	OK	1.41322	OK	43	plasmodium_falciparum	PF3D7_1407600		conserved Plasmodium protein, unknown function	14:271014-277115	-
PF3D7_1206100	4345.55	7763.58	0.607317	1.52342	252.72	OK	328.87	OK	43	plasmodium_falciparum	PF3D7_1206100		IMP-specific 5'-nucleotidase, putative	12:272320-274742	-
PF3D7_0927700	742.9	1335.2	0.606953	1.52304	58.6093	OK	74.9925	OK	43	plasmodium_falciparum	PF3D7_0927700	PPP4	serine/threonine protein phosphatase 4,putative	9:1126990-1127928	-
PF3D7_0505900	1601.82	2866.58	0.606702	1.52277	309.421	OK	383.41	OK	43	plasmodium_falciparum	PF3D7_0505900		conserved Plasmodium protein, unknown function	5:254473-255517	-
PF3D7_0803700	1060.53	1898.99	0.605512	1.52152	57.5788	OK	74.0854	OK	43	plasmodium_falciparum	PF3D7_0803700	g-tub	tubulin gamma chain	8:231398-232756	+
PF3D7_1143900	836.87	1499	0.604452	1.5204	34.353	OK	59.4574	OK	43	plasmodium_falciparum	PF3D7_1143900		carbohydrate kinase, putative	11:1751577-1753269	-
PF3D7_0725900	0	11.43	0.603604	1.51951	100.747	OK	0.859614	OK	43	plasmodium_falciparum	PF3D7_0725900			7:1086372-1086569	+
PF3D7_1326400	398.49	718.07	0.603198	1.51908	11.2189	OK	17.663	OK	43	plasmodium_falciparum	PF3D7_1326400		translation initiation factor eIF-2B subunit gamma, putative	13:1095553-1098464	-
PF3D7_1253000	82.43	156.19	0.601947	1.51776	4.46743	OK	5.70958	OK	43	plasmodium_falciparum	PF3D7_1253000	GECO	gametocyte erythrocyte cytosolic protein	12:2168181-2169759	+
PF3D7_0624300	32248.5	57230.7	0.601737	1.51754	4214.07	OK	5377.36	OK	43	plasmodium_falciparum	PF3D7_0624300		conserved Plasmodium protein, unknown function	6:987808-989636	+
PF3D7_0717100	593.27	1060.92	0.600181	1.51591	16.7961	OK	21.3438	OK	43	plasmodium_falciparum	PF3D7_0717100		conserved Plasmodium protein, unknown function	7:742010-744901	+
PF3D7_1026500	995.43	1773.28	0.600125	1.51585	267.673	OK	339.749	OK	43	plasmodium_falciparum	PF3D7_1026500		conserved Plasmodium protein, unknown function	10:1112423-1112635	-
PF3D7_0315700	2113.19	3748.46	0.598835	1.51449	53.8088	OK	68.7762	OK	43	plasmodium_falciparum	PF3D7_0315700		conserved Plasmodium membrane protein, unknown function	3:638283-641306	+
PF3D7_1357000	2965.29	5253.18	0.598311	1.51394	406.31	OK	528.589	OK	43	plasmodium_falciparum	PF3D7_1357000		elongation factor 1-alpha	13:2265817-2267148	-
PF3D7_0802600	724	1289.49	0.597878	1.51349	6.41125	OK	10.2716	OK	43	plasmodium_falciparum	PF3D7_0802600	ACbeta	adenylyl cyclase beta	8:180563-188113	+
PF3D7_0706600	65.63	125.71	0.597263	1.51284	1.80789	OK	2.39392	OK	43	plasmodium_falciparum	PF3D7_0706600		conserved Plasmodium protein, unknown function	7:320248-322281	+
PF3D7_0723200	1326.19	2352.31	0.597239	1.51282	90.7347	OK	120.191	OK	43	plasmodium_falciparum	PF3D7_0723200		conserved Plasmodium protein, unknown function	7:972658-974272	+
PF3D7_0517000	3860.44	6822.66	0.596378	1.51192	556.486	OK	745.891	OK	43	plasmodium_falciparum	PF3D7_0517000		60S ribosomal protein L12, putative	5:715765-716675	-
PF3D7_0601500	21.53	47.62	0.595589	1.51109	4.44894	OK	8.79045	OK	43	plasmodium_falciparum	PF3D7_0601500		Plasmodium exported protein (PHISTb), unknown function	6:65788-67277	-
PF3D7_1216200	3860.96	6816.94	0.595415	1.51091	239.004	OK	319.703	OK	43	plasmodium_falciparum	PF3D7_1216200		glycerol-3-phosphate dehydrogenase, putative	12:648889-650552	+
PF3D7_1461900	1145.06	2028.51	0.595365	1.51085	26.8428	OK	35.2712	OK	43	plasmodium_falciparum	PF3D7_1461900		valine--tRNA ligase, putative	14:2514673-2517945	+
PF3D7_0710300	392.19	700.93	0.594974	1.51045	49.5316	OK	63.361	OK	43	plasmodium_falciparum	PF3D7_0710300		conserved Plasmodium membrane protein, unknown function	7:472501-473541	-
PF3D7_0523700	184.81	335.23	0.594395	1.50984	3.08061	OK	4.17532	OK	43	plasmodium_falciparum	PF3D7_0523700		conserved Plasmodium membrane protein, unknown function	5:980754-985354	-
PF3D7_1362300	143.85	262.85	0.593477	1.50888	18.5772	OK	24.8466	OK	43	plasmodium_falciparum	PF3D7_1362300		conserved protein, unknown function	13:2493143-2493712	+
PF3D7_0713900	353.86	632.36	0.593394	1.50879	2.58844	OK	3.32115	OK	43	plasmodium_falciparum	PF3D7_0713900		conserved Plasmodium protein, unknown function	7:627067-637776	-
PF3D7_1452600	551.27	979.02	0.592719	1.50809	4.19669	OK	5.46869	OK	43	plasmodium_falciparum	PF3D7_1452600		conserved Plasmodium protein, unknown function	14:2155736-2166467	+
PF3D7_1303900	2646.6	4660.82	0.592212	1.50756	327.399	OK	428.973	OK	43	plasmodium_falciparum	PF3D7_1303900		conserved Plasmodium protein, unknown function	13:215291-216331	+
PF3D7_0824400	458.34	813.31	0.589939	1.50518	18.1777	OK	24.8519	OK	43	plasmodium_falciparum	PF3D7_0824400	NT2	nucleoside transporter 2	8:1062304-1064061	-
PF3D7_1229400	1112.51	1959.94	0.589758	1.50499	155.031	OK	208.172	OK	43	plasmodium_falciparum	PF3D7_1229400	MIF	macrophage migration inhibitory factor	12:1208912-1209542	+
PF3D7_0620100	783.32	1380.91	0.588364	1.50354	122.168	OK	180.967	OK	43	plasmodium_falciparum	PF3D7_0620100		conserved Plasmodium protein, unknown function	6:845660-846157	+
PF3D7_1223600	172.21	310.47	0.586521	1.50162	2.78004	OK	3.64769	OK	43	plasmodium_falciparum	PF3D7_1223600		conserved Plasmodium protein, unknown function	12:962631-967491	-
PF3D7_0826100	4296.72	7512.16	0.585831	1.5009	12.7301	OK	16.9151	OK	43	plasmodium_falciparum	PF3D7_0826100		E3 ubiquitin-protein ligase, putative	8:1113369-1139144	-
PF3D7_1430700	1137.71	1994.23	0.584875	1.49991	54.735	OK	73.2443	OK	43	plasmodium_falciparum	PF3D7_1430700	GDH2	NADP-specific glutamate dehydrogenase	14:1211012-1212776	+
PF3D7_0426000	150.68	272.37	0.584835	1.49987	3.13695	OK	5.48151	OK	43	plasmodium_falciparum	PF3D7_0426000	VAR	erythrocyte membrane protein 1, PfEMP1	4:1173053-1180226	-
PF3D7_1353800	624.77	1099.02	0.584497	1.49952	64.1165	OK	84.6492	OK	43	plasmodium_falciparum	PF3D7_1353800		proteasome subunit alpha type-4, putative	13:2151402-2152373	-
PF3D7_1129700	9.98	26.67	0.584192	1.4992	4.71943	OK	1.08842	OK	43	plasmodium_falciparum	PF3D7_1129700		conserved Plasmodium protein, unknown function	11:1149976-1150518	-
PF3D7_1342100	1286.29	2251.36	0.583975	1.49897	36.2663	OK	47.846	OK	43	plasmodium_falciparum	PF3D7_1342100	IRP	aconitate hydratase	13:1657442-1660171	+
PF3D7_0214600	119.18	217.14	0.583602	1.49859	1.78194	OK	2.30847	OK	43	plasmodium_falciparum	PF3D7_0214600		serine/threonine protein kinase, putative	2:594196-599340	+
PF3D7_0315100	329.18	582.84	0.583339	1.49831	35.5187	OK	47.957	OK	43	plasmodium_falciparum	PF3D7_0315100	eIF4E	eukaryotic translation initiation factor 4E	3:612739-613422	-
PF3D7_1350600	38.33	76.19	0.583034	1.498	3.14274	OK	3.40151	OK	43	plasmodium_falciparum	PF3D7_1350600		conserved Plasmodium protein, unknown function	13:2021350-2022307	+
PF3D7_1338000	1484.74	2594.21	0.582819	1.49777	67.4252	OK	77.7444	OK	43	plasmodium_falciparum	PF3D7_1338000		conserved Plasmodium membrane protein, unknown function	13:1536463-1540353	+
PF3D7_0906100	2412.97	4209.4	0.582656	1.4976	299.154	OK	382.531	OK	43	plasmodium_falciparum	PF3D7_0906100	VPS46	vacuolar protein sorting-associated protein 46,putative	9:305070-306626	+
PF3D7_0701900	7.88	22.86	0.581515	1.49642	0.347291	OK	0.264228	OK	43	plasmodium_falciparum	PF3D7_0701900		Plasmodium exported protein, unknown function	7:79890-82943	-
PF3D7_0906500	6537.49	11374.9	0.581487	1.49639	395.626	OK	531.047	OK	43	plasmodium_falciparum	PF3D7_0906500		arginase	9:318311-319546	+
PF3D7_0808900	23.1	49.52	0.581334	1.49623	2.16407	OK	2.33585	OK	43	plasmodium_falciparum	PF3D7_0808900	RIF	rifin	8:453803-454919	+
PF3D7_0905100	1045.83	1826.61	0.580915	1.4958	12.621	OK	16.7391	OK	43	plasmodium_falciparum	PF3D7_0905100	NUP100	nucleoporin NUP100/NSP100, putative	9:236359-242969	-
PF3D7_0630500	72.45	135.23	0.580297	1.49516	3.1065	OK	4.22823	OK	43	plasmodium_falciparum	PF3D7_0630500	YTM1	ribosome biogenesis protein YTM1, putative	6:1276329-1277825	+
PF3D7_0510200	710.87	1243.77	0.580243	1.4951	23.8594	OK	31.583	OK	43	plasmodium_falciparum	PF3D7_0510200	CYP87	peptidyl-prolyl cis-trans isomerase	5:437495-439738	+
PF3D7_1328100	2717.48	4725.58	0.579757	1.4946	254.064	OK	338.795	OK	43	plasmodium_falciparum	PF3D7_1328100		proteasome subunit beta type-7, putative	13:1184208-1185020	+
PF3D7_1439100	310.81	548.56	0.579302	1.49413	3.21889	OK	4.23343	OK	43	plasmodium_falciparum	PF3D7_1439100		DEAD/DEAH box helicase, putative	14:1580750-1588857	+
PF3D7_1235200	909.85	1586.62	0.578596	1.4934	21.7418	OK	28.8789	OK	43	plasmodium_falciparum	PF3D7_1235200	VP2	V-type K+-independent H+-translocating inorganic pyrophosphatase	12:1464219-1467572	-
PF3D7_0301800	4.73	17.14	0.577779	1.49255	0.742785	OK	0.590684	OK	43	plasmodium_falciparum	PF3D7_0301800		Plasmodium exported protein, unknown function	3:104325-105281	+
PF3D7_0425900	4.73	17.14	0.577779	1.49255	0.777379	OK	0.512053	OK	43	plasmodium_falciparum	PF3D7_0425900	RIF	rifin	4:1169980-1171184	+
PF3D7_1435700.1	4.73	17.14	0.577779	1.49255	48.8031	OK	162.627	OK	43	plasmodium_falciparum	PF3D7_1435700.1		ataxin-2 like protein, putative	14:1445085-1449491	-
PF3D7_1028700	2817.23	4887.48	0.577481	1.49224	143.189	OK	191.832	OK	43	plasmodium_falciparum	PF3D7_1028700	MTRAP	merozoite TRAP-like protein	10:1181005-1182501	+
PF3D7_0415900	6541.17	11334.9	0.577429	1.49219	772.896	OK	1032.14	OK	43	plasmodium_falciparum	PF3D7_0415900		60S ribosomal protein L15, putative	4:697918-698768	-
PF3D7_1253300	2.63	13.33	0.576249	1.49097	1.18397	OK	0.561639	OK	43	plasmodium_falciparum	PF3D7_1253300		Plasmodium exported protein (PHISTa), unknown function, pseudogene	12:2175329-2176087	+
PF3D7_0605400	287.71	506.65	0.575789	1.49049	33.0766	OK	45.7807	OK	43	plasmodium_falciparum	PF3D7_0605400		calcium-binding protein, putative	6:224613-225095	-
PF3D7_1142700	153.3	274.28	0.575595	1.49029	6.14891	OK	7.88241	OK	43	plasmodium_falciparum	PF3D7_1142700		methyltransferase, putative	11:1710325-1712172	-
PF3D7_0709200	240.46	424.75	0.575265	1.48995	22.3037	OK	29.5337	OK	43	plasmodium_falciparum	PF3D7_0709200	GLP3	glutaredoxin-like protein	7:412343-413161	-
PF3D7_1407500	240.46	424.75	0.575265	1.48995	47.6679	OK	65.1972	OK	43	plasmodium_falciparum	PF3D7_1407500		multifunctional methyltransferase subunit TRM112, putative	14:269881-270927	+
PF3D7_1204600	398.49	697.12	0.574379	1.48904	28.6862	OK	38.2134	OK	43	plasmodium_falciparum	PF3D7_1204600		cytidine deaminase, putative	12:213211-214191	+
PF3D7_1125500	264.08	464.75	0.573562	1.48819	35.8492	OK	59.5514	OK	43	plasmodium_falciparum	PF3D7_1125500	SNRPD1	small nuclear ribonucleoprotein Sm D1, putative	11:1001182-1001562	-
PF3D7_1360200	568.07	988.54	0.57311	1.48773	53.0341	OK	71.5241	OK	43	plasmodium_falciparum	PF3D7_1360200	EMC3	ER membrane protein complex subunit 3, putative	13:2406838-2408385	-
PF3D7_1333700	5633.94	9719.72	0.572895	1.48751	791.032	OK	1100.47	OK	43	plasmodium_falciparum	PF3D7_1333700	CenH3	histone H3-like centromeric protein CSE4	13:1379109-1379621	-
PF3D7_1368100	531.84	925.69	0.572676	1.48728	42.1598	OK	55.7201	OK	43	plasmodium_falciparum	PF3D7_1368100	RPN11	26S proteasome regulatory subunit RPN11,putative	13:2710406-2711718	-
PF3D7_1323100	2359.94	4072.26	0.571786	1.48636	288.047	OK	401.109	OK	43	plasmodium_falciparum	PF3D7_1323100		60S ribosomal protein L6, putative	13:965486-966280	-
PF3D7_0303300	540.24	939.02	0.571481	1.48605	80.2492	OK	109.276	OK	43	plasmodium_falciparum	PF3D7_0303300	RPB6	DNA-directed RNA polymerases I, II, and III subunit RPABC2, putative	3:175022-175799	-
PF3D7_1422800	299.26	523.79	0.570555	1.48509	13.2795	OK	17.6098	OK	43	plasmodium_falciparum	PF3D7_1422800	ARP4a	actin-related protein, putative	14:918429-919997	-
PF3D7_1230500	97.65	177.14	0.570536	1.48508	4.92491	OK	6.50879	OK	43	plasmodium_falciparum	PF3D7_1230500		WD repeat-containing protein, putative	12:1253973-1255481	-
PF3D7_1108600	17078.2	29343.9	0.569483	1.48399	1197.02	OK	1638.05	OK	43	plasmodium_falciparum	PF3D7_1108600	ERC	endoplasmic reticulum-resident calcium binding protein	11:369675-370706	-
PF3D7_1445300	292.96	512.37	0.569423	1.48393	11.4553	OK	15.6441	OK	43	plasmodium_falciparum	PF3D7_1445300		mitochondrial ribosomal protein S29 precursor,putative	14:1860148-1862095	+
PF3D7_0815700	14.7	34.28	0.569084	1.48358	1.05352	OK	1.15505	OK	43	plasmodium_falciparum	PF3D7_0815700	Ub	ubiquitin	8:733279-734573	-
PF3D7_0614400	1041.11	1794.23	0.567752	1.48221	92.7937	OK	121.611	OK	43	plasmodium_falciparum	PF3D7_0614400	CWF7	conserved protein, unknown function	6:604573-605340	+
PF3D7_0925400	482.49	836.17	0.567417	1.48187	26.0557	OK	34.7048	OK	43	plasmodium_falciparum	PF3D7_0925400		protein phosphatase-beta	9:1021858-1023620	-
PF3D7_0821200	358.06	622.84	0.567326	1.48177	46.1497	OK	61.5888	OK	43	plasmodium_falciparum	PF3D7_0821200		conserved Plasmodium protein, unknown function	8:957498-958073	+
PF3D7_1427800	500.34	866.64	0.56728	1.48173	49.4259	OK	66.4054	OK	43	plasmodium_falciparum	PF3D7_1427800	RRP41	exosome complex exonuclease RRP41, putative	14:1088362-1089102	-
PF3D7_1359000	564.92	977.11	0.567083	1.48152	4.26512	OK	5.7448	OK	43	plasmodium_falciparum	PF3D7_1359000		conserved Plasmodium protein, unknown function	13:2336005-2345850	-
PF3D7_1475800	308.18	537.13	0.566905	1.48134	24.147	OK	31.9797	OK	43	plasmodium_falciparum	PF3D7_1475800		conserved Plasmodium protein, unknown function	14:3120854-3121849	+
PF3D7_1210700	427.36	740.93	0.566425	1.48085	17.9473	OK	24.2304	OK	43	plasmodium_falciparum	PF3D7_1210700		conserved Plasmodium protein, unknown function	12:476577-478370	-
PF3D7_1116900	1334.06	2293.27	0.566341	1.48076	155.739	OK	206.378	OK	43	plasmodium_falciparum	PF3D7_1116900		conserved Plasmodium protein, unknown function	11:644100-645537	-
PF3D7_0516300	1736.23	2980.87	0.566022	1.48044	64.7346	OK	88.4917	OK	43	plasmodium_falciparum	PF3D7_0516300		tRNA pseudouridine synthase, putative	5:678910-680955	+
PF3D7_1236900	1374.49	2359.93	0.565269	1.47966	90.7299	OK	122.819	OK	43	plasmodium_falciparum	PF3D7_1236900		conserved Plasmodium protein, unknown function	12:1534519-1535879	-
PF3D7_1334700	12.6	30.48	0.56493	1.47932	1.89536	OK	2.06099	OK	43	plasmodium_falciparum	PF3D7_1334700	MSRP7	MSP7-like protein	13:1411100-1411708	-
PF3D7_1447300	87.15	158.09	0.564731	1.47911	15.7515	OK	20.6642	OK	43	plasmodium_falciparum	PF3D7_1447300		mitochondrial ribosomal protein S14 precursor,putative	14:1936888-1937374	+
PF3D7_1214000	231.01	403.8	0.564241	1.47861	28.0861	OK	42.7329	OK	43	plasmodium_falciparum	PF3D7_1214000		conserved Plasmodium protein, unknown function	12:600954-601564	-
PF3D7_0408700	2817.23	4820.81	0.563899	1.47826	79.5137	OK	110.513	OK	43	plasmodium_falciparum	PF3D7_0408700	PLP1	perforin-like protein 1	4:417372-420824	-
PF3D7_1016600	67.2	123.81	0.56345	1.4778	5.02483	OK	6.9552	OK	43	plasmodium_falciparum	PF3D7_1016600		Plasmodium exported protein (PHISTc), unknown function	10:665658-666654	-
PF3D7_1139500.1	1907.91	3260.86	0.561805	1.47612	113.667	OK	182.051	OK	43	plasmodium_falciparum	PF3D7_1139500.1		AAA family ATPase, putative	11:1576132-1578978	-
PF3D7_0603500	925.6	1586.62	0.561791	1.4761	50.7662	OK	67.1508	OK	43	plasmodium_falciparum	PF3D7_0603500	CAX	cation/H+ antiporter	6:139193-140518	+
PF3D7_0922800	1121.43	1919.94	0.561563	1.47587	6.53349	OK	8.90641	OK	43	plasmodium_falciparum	PF3D7_0922800		conserved Plasmodium protein, unknown function	9:922292-935372	-
PF3D7_0314100.1	654.69	1123.78	0.560804	1.47509	79.2467	OK	105.707	OK	43	plasmodium_falciparum	PF3D7_0314100.1		vesicle transport v-SNARE protein, putative	3:569308-571051	-
PF3D7_1212500	730.82	1253.3	0.560726	1.47501	30.948	OK	41.2207	OK	43	plasmodium_falciparum	PF3D7_1212500	GAT	glycerol-3-phosphate 1-O-acyltransferase	12:552102-553853	-
PF3D7_1448900	2030.23	3464.66	0.560458	1.47474	530.718	OK	793.155	OK	43	plasmodium_falciparum	PF3D7_1448900		conserved Plasmodium protein, unknown function	14:2002921-2003373	-
PF3D7_1366800	1205.44	2058.99	0.55959	1.47385	79.9184	OK	97.5844	OK	43	plasmodium_falciparum	PF3D7_1366800		phosphatidylserine synthase, putative	13:2668398-2670524	-
PF3D7_0509400	1037.96	1773.28	0.559092	1.47334	8.86687	OK	11.9797	OK	43	plasmodium_falciparum	PF3D7_0509400	RNAPI	RNA polymerase I	5:389914-398997	-
PF3D7_1354200	7190.08	12228.2	0.558915	1.47316	220.854	OK	303.215	OK	43	plasmodium_falciparum	PF3D7_1354200	IP5P	inositol-polyphosphate 5-phosphatase, putative	13:2160318-2162729	-
PF3D7_1407100	1924.71	3279.9	0.558899	1.47314	140.797	OK	187.71	OK	43	plasmodium_falciparum	PF3D7_1407100	NOP1	rRNA 2'-O-methyltransferase fibrillarin,putative	14:258746-259988	+
PF3D7_0103600	1328.81	2266.6	0.558623	1.47286	8.76953	OK	13.878	OK	43	plasmodium_falciparum	PF3D7_0103600		ATP-dependent RNA helicase, putative	1:161131-166229	+
PF3D7_1365900	8312.57	14115.8	0.557498	1.47171	1444.71	OK	1926.42	OK	43	plasmodium_falciparum	PF3D7_1365900		ubiquitin-60S ribosomal protein L40	13:2632534-2633260	-
PF3D7_1318200	180.08	314.28	0.556574	1.47077	11.2512	OK	14.7194	OK	43	plasmodium_falciparum	PF3D7_1318200	G3PAT	glycerol-3-phosphate 1-O-acyltransferase,putative	13:750316-751518	+
PF3D7_1110500	2321.62	3942.74	0.555949	1.47014	53.6086	OK	70.6136	OK	43	plasmodium_falciparum	PF3D7_1110500	VPS35	vacuolar protein sorting-associated protein 35,putative	11:422057-425418	+
PF3D7_1210900	129.68	228.56	0.555514	1.46969	7.06261	OK	9.09352	OK	43	plasmodium_falciparum	PF3D7_1210900	PIGM	GPI mannosyltransferase I	12:480593-482806	+
PF3D7_1368500	192.68	335.23	0.555386	1.46956	5.37939	OK	6.89361	OK	43	plasmodium_falciparum	PF3D7_1368500		conserved Plasmodium protein, unknown function	13:2722690-2725182	+
PF3D7_1207300	12960	21949.8	0.555093	1.46926	2653.5	OK	3712	OK	43	plasmodium_falciparum	PF3D7_1207300		conserved Plasmodium protein, unknown function	12:343326-344361	-
PF3D7_1214400	385.36	660.93	0.554505	1.46866	74.4794	OK	101.8	OK	43	plasmodium_falciparum	PF3D7_1214400	EMC6	ER membrane protein complex subunit 6, putative	12:610271-610769	-
PF3D7_1338100	3098.64	5251.28	0.554416	1.46857	150.717	OK	194.883	OK	43	plasmodium_falciparum	PF3D7_1338100	RPN3	26S proteasome regulatory subunit RPN3,putative	13:1542080-1543981	+
PF3D7_0320700	3470.88	5877.92	0.553887	1.46804	367.312	OK	510.389	OK	43	plasmodium_falciparum	PF3D7_0320700	SPC2	signal peptidase complex subunit SPC2, putative	3:865014-866420	+
PF3D7_1123700	2957.41	5009.38	0.553825	1.46797	452.119	OK	594.457	OK	43	plasmodium_falciparum	PF3D7_1123700		mitochondrial ribosomal protein L37, putative	11:938950-939612	+
PF3D7_0935800	406.36	695.22	0.55274	1.46687	7.49032	OK	10.2294	OK	43	plasmodium_falciparum	PF3D7_0935800	CLAG9	cytoadherence linked asexual protein 9	9:1413840-1419754	+
PF3D7_0709300	672.54	1144.73	0.552671	1.4668	6.40519	OK	8.6626	OK	43	plasmodium_falciparum	PF3D7_0709300	CG2	Cg2 protein	7:413560-421749	-
PF3D7_0718900	47.78	89.52	0.552577	1.4667	5.27414	OK	6.06202	OK	43	plasmodium_falciparum	PF3D7_0718900		conserved Plasmodium protein, unknown function	7:835957-836861	+
PF3D7_0405500	935.05	1586.62	0.551762	1.46587	93.8508	OK	133.877	OK	43	plasmodium_falciparum	PF3D7_0405500		conserved Plasmodium protein, unknown function	4:301259-302267	-
PF3D7_0502400	295.06	506.65	0.551627	1.46574	12.2009	OK	16.4911	OK	43	plasmodium_falciparum	PF3D7_0502400	MSP8	merozoite surface protein 8	5:109898-111691	-
PF3D7_1338500	61.43	112.38	0.550906	1.46501	1.57634	OK	2.60326	OK	43	plasmodium_falciparum	PF3D7_1338500		conserved Plasmodium protein, unknown function	13:1554199-1556364	+
PF3D7_0403500	76.13	137.14	0.550707	1.4648	3.86292	OK	5.80625	OK	43	plasmodium_falciparum	PF3D7_0403500		ubiquitin specific protease, putative	4:195543-196745	+
PF3D7_1010800	439.44	748.55	0.549408	1.46348	34.7422	OK	48.9485	OK	43	plasmodium_falciparum	PF3D7_1010800		50S ribosomal protein L22, mitochondrial,putative	10:424866-425765	-
PF3D7_1346100	5827.14	9816.86	0.549276	1.46335	298.881	OK	411.705	OK	43	plasmodium_falciparum	PF3D7_1346100	SEC61	protein transport protein SEC61 subunit alpha	13:1843376-1844897	+
PF3D7_1461000	139.65	243.8	0.549036	1.46311	5.01829	OK	8.48783	OK	43	plasmodium_falciparum	PF3D7_1461000		conserved Plasmodium protein, unknown function	14:2482775-2485086	+
PF3D7_0301700	6.3	19.05	0.548642	1.46271	0.883285	OK	0.672788	OK	43	plasmodium_falciparum	PF3D7_0301700		Plasmodium exported protein, unknown function	3:96568-97907	-
PF3D7_1310200	80.85	144.76	0.548484	1.46255	12.5282	OK	17.2421	OK	43	plasmodium_falciparum	PF3D7_1310200		conserved Plasmodium protein, unknown function	13:454061-454636	+
PF3D7_1144700	548.64	931.4	0.548369	1.46243	47.4279	OK	62.9231	OK	43	plasmodium_falciparum	PF3D7_1144700	TIC20	apicoplast import protein Tic20, putative	11:1772350-1773819	-
PF3D7_0500900	66.15	120	0.548246	1.46231	2.69296	OK	3.40569	OK	43	plasmodium_falciparum	PF3D7_0500900	FIKK5	serine/threonine protein kinase, FIKK family	5:50422-52510	-
PF3D7_0622000	811.67	1373.29	0.548046	1.4621	89.174	OK	123.838	OK	43	plasmodium_falciparum	PF3D7_0622000		conserved Plasmodium protein, unknown function	6:896989-897968	+
PF3D7_1369500	429.99	731.41	0.547745	1.4618	9.51231	OK	12.9749	OK	43	plasmodium_falciparum	PF3D7_1369500		conserved Plasmodium protein, unknown function	13:2769916-2773480	+
PF3D7_1241700	1770.88	2984.68	0.547666	1.46172	124.517	OK	167.879	OK	43	plasmodium_falciparum	PF3D7_1241700	RFC4	replication factor C subunit 4, putative	12:1778154-1779411	+
PF3D7_0718800	446.26	758.07	0.546851	1.46089	37.3979	OK	51.3985	OK	43	plasmodium_falciparum	PF3D7_0718800		conserved Plasmodium protein, unknown function	7:833630-835051	-
PF3D7_1331400	52726.2	88519.3	0.546602	1.46064	2712.28	OK	3689.43	OK	43	plasmodium_falciparum	PF3D7_1331400		CPW-WPC family protein	13:1310771-1312216	+
PF3D7_1445800	112.88	198.09	0.54592	1.45995	2.18386	OK	2.99425	OK	43	plasmodium_falciparum	PF3D7_1445800		conserved Plasmodium membrane protein, unknown function	14:1878658-1882577	-
PF3D7_0932300	2101.11	3533.23	0.545859	1.45989	89.4665	OK	120.592	OK	43	plasmodium_falciparum	PF3D7_0932300	M18AAP	M18 aspartyl aminopeptidase	9:1289315-1291027	-
PF3D7_0501000	35.7	68.57	0.545848	1.45988	3.94543	OK	4.55147	OK	43	plasmodium_falciparum	PF3D7_0501000		Plasmodium exported protein, unknown function	5:55841-56872	+
PF3D7_0522400	4212.2	7072.18	0.545537	1.45956	10.815	OK	14.942	OK	43	plasmodium_falciparum	PF3D7_0522400		conserved Plasmodium protein, unknown function	5:907837-936315	+
PF3D7_1401400	21	43.81	0.544985	1.459	5.26329	OK	5.17103	OK	43	plasmodium_falciparum	PF3D7_1401400	ETRAMP14	early transcribed membrane protein 14.1	14:53411-53734	-
PF3D7_0312800	3228.32	5407.46	0.542791	1.45679	566.84	OK	785.641	OK	43	plasmodium_falciparum	PF3D7_0312800		60S ribosomal protein L26, putative	3:534239-535238	+
PF3D7_1022500	966.03	1622.81	0.541956	1.45595	41.6235	OK	57.3448	OK	43	plasmodium_falciparum	PF3D7_1022500	CS	citrate synthase, mitochondrial precursor,putative	10:944398-946089	-
PF3D7_1312600	5475.38	9155.92	0.541768	1.45576	311.547	OK	431.586	OK	43	plasmodium_falciparum	PF3D7_1312600	BCKDHA	2-oxoisovalerate dehydrogenase subunit alpha,mitochondrial, putative	13:529976-531265	+
PF3D7_1408700	6090.7	10180.7	0.54145	1.45543	20.6231	OK	28.668	OK	43	plasmodium_falciparum	PF3D7_1408700		conserved Plasmodium protein, unknown function	14:324754-346468	-
PF3D7_0312400	14323.5	23913.6	0.540757	1.45474	782.765	OK	1090.79	OK	43	plasmodium_falciparum	PF3D7_0312400	GSK3	glycogen synthase kinase 3	3:524154-526439	-
PF3D7_1244300	39.38	74.28	0.540517	1.45449	10.3773	OK	15.565	OK	43	plasmodium_falciparum	PF3D7_1244300			12:1857849-1858090	+
PF3D7_0926900	841.07	1411.39	0.540098	1.45407	78.4902	OK	117.36	OK	43	plasmodium_falciparum	PF3D7_0926900		replication termination factor, putative	9:1097324-1098240	-
PF3D7_0709050	18.9	40	0.539638	1.45361	2.58309	OK	1.83349	OK	43	plasmodium_falciparum	PF3D7_0709050	small nucleolar RNA	small nucleolar RNA	7:406820-407448	-
PF3D7_0505100	1126.16	1885.66	0.539464	1.45343	9.9783	OK	13.8821	OK	43	plasmodium_falciparum	PF3D7_0505100	TRS85	trafficking protein particle complex subunit 8,putative	5:220839-229253	+
PF3D7_0405400	7624.8	12713.9	0.539188	1.45315	59.3107	OK	82.4283	OK	43	plasmodium_falciparum	PF3D7_0405400	PRPF8	pre-mRNA-processing-splicing factor 8, putative	4:291251-300976	+
PF3D7_1246400	33960.6	56579.3	0.538852	1.45282	3830.21	OK	5468.34	OK	43	plasmodium_falciparum	PF3D7_1246400	MTIP	myosin A tail domain interacting protein	12:1931970-1932584	+
PF3D7_1415700	4023.72	6710.28	0.538724	1.45269	171.439	OK	237.906	OK	43	plasmodium_falciparum	PF3D7_1415700		serine C-palmitoyltransferase, putative	14:634815-636533	-
PF3D7_1441000	38.33	72.38	0.538716	1.45268	2.21041	OK	2.47028	OK	43	plasmodium_falciparum	PF3D7_1441000	NCS2	cytoplasmic tRNA 2-thiolation protein 2,putative	14:1669980-1671650	-
PF3D7_0511600	3.15	13.33	0.538593	1.45256	0.744176	OK	0.389494	OK	43	plasmodium_falciparum	PF3D7_0511600	ARNP	apical rhoptry neck protein	5:517259-517885	-
PF3D7_0618800	114.98	199.99	0.538273	1.45223	2.67183	OK	3.72998	OK	43	plasmodium_falciparum	PF3D7_0618800		conserved Plasmodium protein, unknown function	6:779849-783296	-
PF3D7_1341900	3668.81	6116.01	0.538208	1.45217	334.708	OK	475.545	OK	43	plasmodium_falciparum	PF3D7_1341900		V-type proton ATPase subunit D, putative	13:1649113-1650649	-
PF3D7_0902700	975.48	1632.33	0.538134	1.45209	50.4028	OK	69.8475	OK	43	plasmodium_falciparum	PF3D7_0902700		Plasmodium exported protein (PHISTb), unknown function, pseudogene	9:119261-120749	-
PF3D7_1307000	157.5	270.47	0.537108	1.45106	14.5447	OK	19.3367	OK	43	plasmodium_falciparum	PF3D7_1307000	RRP40	exosome complex component RRP40, putative	13:325215-326371	-
PF3D7_0533100	11.03	26.67	0.536679	1.45063	0.152166	OK	0.116875	OK	43	plasmodium_falciparum	PF3D7_0533100	VAR1CSA	erythrocyte membrane protein 1 (PfEMP1),pseudogene	5:1333470-1342964	+
PF3D7_0928300	418.96	704.74	0.536405	1.45035	46.3741	OK	63.9078	OK	43	plasmodium_falciparum	PF3D7_0928300		conserved Plasmodium protein, unknown function	9:1143184-1144479	+
PF3D7_1416300	118.65	205.71	0.536404	1.45035	6.84597	OK	9.15878	OK	43	plasmodium_falciparum	PF3D7_1416300		conserved protein, unknown function	14:659539-660903	+
PF3D7_0423500	1470.04	2449.45	0.535638	1.44958	93.7947	OK	128.931	OK	43	plasmodium_falciparum	PF3D7_0423500	GAPM2	glideosome associated protein with multiple membrane spans 2	4:1058997-1060551	+
PF3D7_0704600	11567.1	19201.3	0.534919	1.44886	71.7265	OK	100.179	OK	43	plasmodium_falciparum	PF3D7_0704600	UT	E3 ubiquitin-protein ligase	7:216024-229072	-
PF3D7_0531900	0	9.52	0.53473	1.44867	95.2122	OK	0.511036	OK	43	plasmodium_falciparum	PF3D7_0531900			5:1292211-1292409	+
PF3D7_1456600	54.6	99.04	0.534532	1.44847	4.93952	OK	6.35908	OK	43	plasmodium_falciparum	PF3D7_1456600		mitochondrial ribosomal protein L28 precursor,putative	14:2321953-2322798	-
PF3D7_0416900	408.46	685.69	0.534102	1.44804	4.02977	OK	5.60283	OK	43	plasmodium_falciparum	PF3D7_0416900		conserved Plasmodium protein, unknown function	4:732452-739872	-
PF3D7_0511100	585.39	979.02	0.534092	1.44803	83.9568	OK	134.012	OK	43	plasmodium_falciparum	PF3D7_0511100		conserved Plasmodium protein, unknown function	5:469276-469842	+
PF3D7_0405600	432.61	725.69	0.534046	1.44798	26.5342	OK	31.8376	OK	43	plasmodium_falciparum	PF3D7_0405600		conserved Plasmodium membrane protein, unknown function	4:303329-305343	+
PF3D7_1441700	1729.4	2872.3	0.532919	1.44685	89.267	OK	122.258	OK	43	plasmodium_falciparum	PF3D7_1441700	ATP23	metalloprotease, putative	14:1700674-1702050	+
PF3D7_0815600	2775.76	4603.68	0.532626	1.44656	238.422	OK	330.343	OK	43	plasmodium_falciparum	PF3D7_0815600	EIF3G	eukaryotic translation initiation factor 3 subunit G, putative	8:729917-732187	-
PF3D7_1140300	52.5	95.24	0.531484	1.44542	3.37496	OK	6.65858	OK	43	plasmodium_falciparum	PF3D7_1140300		P-loop containing nucleoside triphosphate hydrolase, putative	11:1605321-1606406	+
PF3D7_1107800	14965.6	24751.7	0.531327	1.44526	190.601	OK	269.072	OK	43	plasmodium_falciparum	PF3D7_1107800	ApiAP2	transcription factor with AP2 domain(s)	11:329867-335601	-
PF3D7_1022300	87.15	152.38	0.530409	1.44434	5.653	OK	7.91784	OK	43	plasmodium_falciparum	PF3D7_1022300	ZIPCO	ZIP domain-containing protein, putative	10:932697-934381	+
PF3D7_0803800	3135.92	5188.42	0.530403	1.44433	243.395	OK	366.546	OK	43	plasmodium_falciparum	PF3D7_0803800		proteasome subunit beta type-4	8:233467-234426	-
PF3D7_1229800	856.3	1422.82	0.530352	1.44428	9.11382	OK	12.6287	OK	43	plasmodium_falciparum	PF3D7_1229800	MyoD	myosin D	12:1219136-1226465	-
PF3D7_1209900	334.43	559.98	0.528867	1.4428	8.74288	OK	12.6276	OK	43	plasmodium_falciparum	PF3D7_1209900	ABCB7	ABC transporter B family member 7, putative	12:448772-451339	-
PF3D7_1227000	183.23	310.47	0.528458	1.44239	25.9632	OK	35.8319	OK	43	plasmodium_falciparum	PF3D7_1227000		conserved Plasmodium protein, unknown function	12:1092160-1092651	-
PF3D7_0821800	3881.96	6407.43	0.528313	1.44224	1008.89	OK	1364.57	OK	43	plasmodium_falciparum	PF3D7_0821800	SEC61B	protein transport protein SEC61 subunit beta	8:976074-976644	+
PF3D7_1446000	38.85	72.38	0.528295	1.44222	18.1088	OK	20.7701	OK	43	plasmodium_falciparum	PF3D7_1446000			14:1889413-1889529	+
PF3D7_0609200	141.75	241.9	0.527712	1.44164	6.09048	OK	8.71786	OK	43	plasmodium_falciparum	PF3D7_0609200		citrate synthase-like protein, putative	6:392991-394611	+
PF3D7_1361800	91183.1	150224	0.527704	1.44163	836.947	OK	1182.63	OK	43	plasmodium_falciparum	PF3D7_1361800		conserved Plasmodium protein, unknown function	13:2473530-2481626	+
PF3D7_1038900	238.88	401.89	0.527666	1.44159	15.9632	OK	22.2072	OK	43	plasmodium_falciparum	PF3D7_1038900		lysophospholipase, putative	10:1562809-1563888	+
PF3D7_0824700	1015.9	1681.86	0.527627	1.44156	39.7929	OK	56.8326	OK	43	plasmodium_falciparum	PF3D7_0824700	LMF1	lipase maturation factor, putative	8:1070988-1074417	+
PF3D7_1318800	2662.35	4392.25	0.527222	1.44115	97.2391	OK	137.283	OK	43	plasmodium_falciparum	PF3D7_1318800	SEC63	translocation protein SEC63	13:774790-776745	-
PF3D7_1019400	1930.48	3186.57	0.527044	1.44097	399.946	OK	565.621	OK	43	plasmodium_falciparum	PF3D7_1019400		60S ribosomal protein L30e, putative	10:786503-787008	+
PF3D7_1139700	72.45	127.62	0.526992	1.44092	3.43494	OK	4.77642	OK	43	plasmodium_falciparum	PF3D7_1139700		adrenodoxin reductase, putative	11:1582995-1584512	-
PF3D7_0203400	3459.85	5702.69	0.526739	1.44067	753.379	OK	1081.71	OK	43	plasmodium_falciparum	PF3D7_0203400		conserved Plasmodium protein, unknown function	2:162065-162900	-
PF3D7_0211200	128.1	219.04	0.526109	1.44004	12.8406	OK	17.4783	OK	43	plasmodium_falciparum	PF3D7_0211200	RAB5a	ras-related protein Rab-5A	2:455579-456286	-
PF3D7_0532200	772.3	1278.06	0.525669	1.4396	77.8564	OK	110.769	OK	43	plasmodium_falciparum	PF3D7_0532200		Plasmodium exported protein (PHISTc), unknown function	5:1303662-1304526	-
PF3D7_0813300	3035.64	4992.24	0.524268	1.4382	224.169	OK	317.298	OK	43	plasmodium_falciparum	PF3D7_0813300		conserved Plasmodium protein, unknown function	8:656078-657630	+
PF3D7_1106000	948.18	1563.76	0.523458	1.4374	47.3919	OK	66.6091	OK	43	plasmodium_falciparum	PF3D7_1106000	RUVB2	RuvB-like helicase 2	11:255714-257141	-
PF3D7_1415300	2134.71	3504.66	0.521852	1.4358	149.919	OK	213.056	OK	43	plasmodium_falciparum	PF3D7_1415300		RNA-binding protein Nova-1, putative	14:615167-616180	+
PF3D7_0511200	2542.12	4171.31	0.521696	1.43564	63.3293	OK	89.8695	OK	43	plasmodium_falciparum	PF3D7_0511200	SCD	stearoyl-CoA desaturase	5:471055-474058	+
PF3D7_0718400	346.51	575.22	0.520859	1.43481	54.0622	OK	74.3406	OK	43	plasmodium_falciparum	PF3D7_0718400		mitochondrial ribosomal protein S8 precursor,putative	7:822438-823015	+
PF3D7_0703700	359.64	596.17	0.519988	1.43394	34.1843	OK	47.4462	OK	43	plasmodium_falciparum	PF3D7_0703700		conserved Plasmodium protein, unknown function	7:146645-147394	-
PF3D7_1325100	892.53	1466.62	0.519475	1.43343	40.8326	OK	65.2581	OK	43	plasmodium_falciparum	PF3D7_1325100		phosphoribosylpyrophosphate synthetase	13:1044552-1045865	-
PF3D7_0415100	71.93	125.71	0.519388	1.43335	3.48714	OK	5.21296	OK	43	plasmodium_falciparum	PF3D7_0415100		conserved Plasmodium protein, unknown function	4:670883-672124	+
PF3D7_1005700	314.48	521.89	0.519104	1.43306	9.63085	OK	13.6628	OK	43	plasmodium_falciparum	PF3D7_1005700		DnaJ protein, putative	10:247495-249940	-
PF3D7_0629100	1495.77	2451.36	0.519072	1.43303	54.7438	OK	69.2936	OK	43	plasmodium_falciparum	PF3D7_0629100	NAPRT	nicotinate phosphoribosyltransferase, putative	6:1196041-1198038	-
PF3D7_1403100	12718	20776.5	0.518833	1.4328	154.583	OK	220.49	OK	43	plasmodium_falciparum	PF3D7_1403100	CND1	conserved Plasmodium protein, unknown function	14:113144-119011	-
PF3D7_1135100	4750.86	7761.68	0.51823	1.4322	166.023	OK	233.404	OK	43	plasmodium_falciparum	PF3D7_1135100	PPM8	protein phosphatase PPM8, putative	11:1374592-1376661	-
PF3D7_1316800	1223.29	2003.75	0.5178	1.43177	76.6834	OK	132.368	OK	43	plasmodium_falciparum	PF3D7_1316800	SEC20	protein transport protein SEC20, putative	13:698218-699922	-
PF3D7_0619900	706.67	1159.97	0.516921	1.4309	69.6708	OK	100.589	OK	43	plasmodium_falciparum	PF3D7_0619900	SF3A2	splicing factor 3A subunit 2, putative	6:840523-841224	+
PF3D7_1353900	1377.64	2251.36	0.51593	1.42992	130.638	OK	187.436	OK	43	plasmodium_falciparum	PF3D7_1353900		proteasome subunit alpha type-7, putative	13:2154162-2155217	+
PF3D7_0616000	945.03	1546.62	0.515726	1.42971	52.6605	OK	69.6762	OK	43	plasmodium_falciparum	PF3D7_0616000	PDXK	pyridoxal kinase	6:669860-671632	+
PF3D7_0907900	1807.63	2950.39	0.515546	1.42954	161.494	OK	232.343	OK	43	plasmodium_falciparum	PF3D7_0907900	PDF	peptide deformylase	9:367865-368789	-
PF3D7_1304600	94.5	161.9	0.515303	1.42929	1.91038	OK	2.50884	OK	43	plasmodium_falciparum	PF3D7_1304600		conserved Plasmodium protein, unknown function	13:237361-241233	+
PF3D7_1433600	94.5	161.9	0.515303	1.42929	17.5519	OK	26.2311	OK	43	plasmodium_falciparum	PF3D7_1433600	SPC1	microsomal signal peptidase protein, putative	14:1341689-1342289	+
PF3D7_0306600	540.77	887.59	0.514716	1.42871	113.831	OK	176.447	OK	43	plasmodium_falciparum	PF3D7_0306600		conserved Plasmodium protein, unknown function	3:302826-303083	+
PF3D7_1333200	355.96	586.65	0.514068	1.42807	4.65241	OK	6.51884	OK	43	plasmodium_falciparum	PF3D7_1333200	UBA1	ubiquitin-activating enzyme	13:1362093-1367609	+
PF3D7_1205100	903.55	1476.15	0.513721	1.42773	35.3729	OK	51.7654	OK	43	plasmodium_falciparum	PF3D7_1205100	SEPSECS	O-phosphoseryl-tRNA(Sec) selenium transferase,putative	12:222695-224991	-
PF3D7_1476000	977.05	1594.24	0.512883	1.4269	34.4042	OK	46.9092	OK	43	plasmodium_falciparum	PF3D7_1476000		conserved Plasmodium protein, unknown function	14:3127677-3128119	-
PF3D7_1007600	466.74	765.69	0.512758	1.42678	95.2038	OK	131.63	OK	43	plasmodium_falciparum	PF3D7_1007600		conserved Plasmodium protein, unknown function	10:299280-299609	+
PF3D7_0217400	365.94	601.89	0.512461	1.42648	51.3472	OK	77.6562	OK	43	plasmodium_falciparum	PF3D7_0217400		conserved Plasmodium protein, unknown function	2:717692-718281	+
PF3D7_1247100	226.28	375.23	0.512364	1.42639	22.0234	OK	30.8718	OK	43	plasmodium_falciparum	PF3D7_1247100		conserved Plasmodium protein, unknown function	12:1949594-1950493	+
PF3D7_0212400	1210.16	1971.37	0.512222	1.42625	5.85041	OK	8.28974	OK	43	plasmodium_falciparum	PF3D7_0212400		conserved Plasmodium membrane protein, unknown function	2:495166-507854	-
PF3D7_1252300	26.78	51.43	0.512185	1.42621	7.84338	OK	8.6814	OK	43	plasmodium_falciparum	PF3D7_1252300		conserved Plasmodium protein, unknown function	12:2128400-2128786	-
PF3D7_0902600.1	467.26	765.69	0.511649	1.42568	18.775	OK	26.4766	OK	43	plasmodium_falciparum	PF3D7_0902600.1		serine/threonine protein kinase, FIKK family	9:113409-115549	-
PF3D7_0529500	412.14	676.17	0.511448	1.42548	52.3194	OK	72.4034	OK	43	plasmodium_falciparum	PF3D7_0529500		cell cycle regulator protein, putative	5:1206473-1207679	+
PF3D7_1248000	36.23	66.66	0.510655	1.4247	3.9654	OK	5.27515	OK	43	plasmodium_falciparum	PF3D7_1248000		conserved Plasmodium protein, unknown function	12:1973584-1974246	+
PF3D7_1142300	1610.75	2617.07	0.510607	1.42465	20.802	OK	29.7208	OK	43	plasmodium_falciparum	PF3D7_1142300		conserved Plasmodium membrane protein, unknown function	11:1695507-1701258	+
PF3D7_1132500	84.53	144.76	0.509459	1.42352	1.43716	OK	1.99941	OK	43	plasmodium_falciparum	PF3D7_1132500		amino acid transporter, putative	11:1261759-1266078	+
PF3D7_0710600	2103.74	3411.33	0.509347	1.42341	317.314	OK	442.049	OK	43	plasmodium_falciparum	PF3D7_0710600	RPL34	60S ribosomal protein L34	7:478468-479138	-
PF3D7_1003800	2233.94	3620.85	0.509035	1.4231	42.351	OK	59.2279	OK	43	plasmodium_falciparum	PF3D7_1003800		U5 small nuclear ribonuclear protein, putative	10:172723-176430	-
PF3D7_0610000	1249.54	2028.51	0.508882	1.42295	91.5086	OK	128.098	OK	43	plasmodium_falciparum	PF3D7_0610000		mitochondrial ribosomal protein L19 precursor,putative	6:433008-434178	+
PF3D7_1423600	19771	31976.2	0.508828	1.42289	1584.99	OK	2274.49	OK	43	plasmodium_falciparum	PF3D7_1423600		calcium-dependent protein kinase, putative	14:955865-958066	+
PF3D7_1243300	10.5	24.76	0.508643	1.42271	3.77722	OK	3.92084	OK	43	plasmodium_falciparum	PF3D7_1243300		conserved Plasmodium protein, unknown function	12:1816069-1816448	-
PF3D7_0620900	4.73	15.24	0.508198	1.42227	2.0916	OK	3.19903	OK	43	plasmodium_falciparum	PF3D7_0620900			6:861685-861765	-
PF3D7_0706800	15.23	32.38	0.506715	1.42081	8.21797	OK	7.90152	OK	43	plasmodium_falciparum	PF3D7_0706800			7:326072-326144	+
PF3D7_0416400	1849.63	2990.39	0.506025	1.42013	33.9191	OK	48.856	OK	43	plasmodium_falciparum	PF3D7_0416400	HAT1	histone acetyltransferase, putative	4:718202-722654	+
PF3D7_0202900	1016.95	1647.57	0.505922	1.42003	54.3025	OK	81.1956	OK	43	plasmodium_falciparum	PF3D7_0202900	DHHC12	palmitoyltransferase, putative	2:138927-141192	+
PF3D7_1247900	303.46	497.13	0.505767	1.41988	31.9637	OK	46.3068	OK	43	plasmodium_falciparum	PF3D7_1247900		nucleolar rRNA processing protein, putative	12:1972438-1973076	+
PF3D7_1308400	995.95	1613.29	0.505657	1.41977	3.71639	OK	5.38533	OK	43	plasmodium_falciparum	PF3D7_1308400		conserved Plasmodium protein, unknown function	13:373487-392072	-
PF3D7_1323500	564.92	918.07	0.505176	1.4193	21.5234	OK	33.0701	OK	43	plasmodium_falciparum	PF3D7_1323500	PMV	plasmepsin V	13:975403-977175	+
PF3D7_1311300	526.59	855.21	0.503881	1.41802	37.4488	OK	52.8967	OK	43	plasmodium_falciparum	PF3D7_1311300		ATP synthase subunit gamma, mitochondrial	13:484205-485463	+
PF3D7_1311500	3117.02	5015.09	0.502219	1.41639	172.042	OK	247.9	OK	43	plasmodium_falciparum	PF3D7_1311500	RPT1	26S protease regulatory subunit 7, putative	13:489927-491609	-
PF3D7_1301500	3.68	13.33	0.502087	1.41626	0.630975	OK	0.402059	OK	43	plasmodium_falciparum	PF3D7_1301500		Plasmodium exported protein (PHISTa), unknown function	13:85563-86624	-
PF3D7_1116400	882.55	1424.72	0.501588	1.41577	42.6762	OK	61.1236	OK	43	plasmodium_falciparum	PF3D7_1116400	SEC12	guanine nucleotide-exchange factor SEC12	11:619893-621350	-
PF3D7_0921400	46.2	81.9	0.50059	1.41479	3.7941	OK	6.06057	OK	43	plasmodium_falciparum	PF3D7_0921400	NifU	NifU-like scaffold protein, putative	9:873971-874957	-
PF3D7_1347300	118.65	198.09	0.500384	1.41459	9.99267	OK	12.3556	OK	43	plasmodium_falciparum	PF3D7_1347300		conserved Plasmodium membrane protein, unknown function	13:1893613-1895023	-
PF3D7_1478900	2371.49	3809.41	0.50008	1.41429	43.6019	OK	62.6956	OK	43	plasmodium_falciparum	PF3D7_1478900			14:3247032-3251019	+
PF3D7_1472100	190.06	312.37	0.499706	1.41393	13.5336	OK	18.6677	OK	43	plasmodium_falciparum	PF3D7_1472100	YIP1	protein transport protein YIP1, putative	14:2941600-2943259	-
PF3D7_0417400	3369.55	5405.56	0.499374	1.4136	11.6882	OK	16.8984	OK	43	plasmodium_falciparum	PF3D7_0417400		conserved Plasmodium protein, unknown function	4:756294-776603	+
PF3D7_1461500	1923.13	3076.1	0.495298	1.40961	212.161	OK	299.397	OK	43	plasmodium_falciparum	PF3D7_1461500	MND1	meiotic nuclear division protein 1, putative	14:2496050-2497400	-
PF3D7_1200200	39.38	70.47	0.494779	1.40911	2.65105	OK	3.53431	OK	43	plasmodium_falciparum	PF3D7_1200200	RIF	rifin	12:26321-27687	-
PF3D7_0717700	3971.22	6338.86	0.494503	1.40884	171.007	OK	246.562	OK	43	plasmodium_falciparum	PF3D7_0717700		serine--tRNA ligase, putative	7:764794-766413	-
PF3D7_1032000	22140.9	35303.7	0.494435	1.40877	681.468	OK	998.701	OK	43	plasmodium_falciparum	PF3D7_1032000	RimM	ribosome maturation factor RimM, putative	10:1287715-1290045	-
PF3D7_1212700	7903.58	12605.4	0.494284	1.40862	133.705	OK	193.8	OK	43	plasmodium_falciparum	PF3D7_1212700	EIF3A	eukaryotic translation initiation factor 3 subunit A, putative	12:558047-562180	-
PF3D7_1032400	752.87	1207.58	0.494162	1.4085	33.6328	OK	50.58	OK	43	plasmodium_falciparum	PF3D7_1032400	PIGA	phosphatidylinositol N-acetylglucosaminyltransferase subunit A, putative	10:1302594-1304881	-
PF3D7_1245800	1563.5	2498.97	0.493952	1.4083	82.6553	OK	118.831	OK	43	plasmodium_falciparum	PF3D7_1245800		epsin, putative	12:1908149-1909764	+
PF3D7_0719900	1929.43	3081.82	0.493873	1.40822	13.2532	OK	19.2074	OK	43	plasmodium_falciparum	PF3D7_0719900		conserved Plasmodium membrane protein, unknown function	7:865927-876132	+
PF3D7_0904400	332.33	537.13	0.493726	1.40808	37.5554	OK	59.2762	OK	43	plasmodium_falciparum	PF3D7_0904400	SPC3	signal peptidase complex subunit 3, putative	9:208168-208725	-
PF3D7_1239600	332.33	537.13	0.493726	1.40808	25.605	OK	35.6545	OK	43	plasmodium_falciparum	PF3D7_1239600	ThzK	hydroxyethylthiazole kinase	12:1652936-1653844	-
PF3D7_1012600	202.13	329.51	0.493156	1.40752	8.53525	OK	13.0602	OK	43	plasmodium_falciparum	PF3D7_1012600	GMPS	GMP synthase [glutamine-hydrolyzing]	10:482527-484194	-
PF3D7_0525100	13698.7	21805.1	0.492552	1.40693	474.253	OK	684.952	OK	43	plasmodium_falciparum	PF3D7_0525100	ACS10	acyl-CoA synthetase	5:1041745-1043766	+
PF3D7_0706200	141.23	232.37	0.492439	1.40682	33.6038	OK	52.114	OK	43	plasmodium_falciparum	PF3D7_0706200		conserved Plasmodium protein, unknown function	7:304315-304755	+
PF3D7_1466500	9635.08	15331	0.492018	1.40641	1470.66	OK	2338.1	OK	43	plasmodium_falciparum	PF3D7_1466500		conserved Plasmodium protein, unknown function	14:2725225-2726281	+
PF3D7_1449000	1568.22	2500.88	0.491678	1.40608	138.096	OK	200.97	OK	43	plasmodium_falciparum	PF3D7_1449000	GEST	gamete egress and sporozoite traversal protein,putative	14:2004406-2005456	-
PF3D7_1433000	403.74	649.5	0.491623	1.40603	102.63	OK	170.23	OK	43	plasmodium_falciparum	PF3D7_1433000	NOP10	H/ACA ribonucleoprotein complex subunit 3,putative	14:1298639-1298977	-
PF3D7_0424000	7.35	19.05	0.490617	1.40505	0.806909	OK	0.715225	OK	43	plasmodium_falciparum	PF3D7_0424000		Plasmodium exported protein (PHISTc), unknown function	4:1080959-1082189	+
PF3D7_0807900	1523.59	2426.6	0.490288	1.40472	93.6934	OK	135.268	OK	43	plasmodium_falciparum	PF3D7_0807900	TyrRS	tyrosine--tRNA ligase	8:402595-404141	+
PF3D7_0922600	1870.63	2977.06	0.490112	1.40455	77.7972	OK	115.075	OK	43	plasmodium_falciparum	PF3D7_0922600		glutamine synthetase, putative	9:916603-918674	+
PF3D7_1419300	184.81	300.94	0.489958	1.4044	19.4733	OK	27.7492	OK	43	plasmodium_falciparum	PF3D7_1419300	GST	glutathione S-transferase	14:802717-803481	+
PF3D7_0401800	1.58	9.52	0.488413	1.4029	0.299356	OK	0.126546	OK	43	plasmodium_falciparum	PF3D7_0401800	PfD80	Plasmodium exported protein (PHISTb), unknown function	4:103742-105603	-
PF3D7_0414800	1.58	9.52	0.488413	1.4029	0.376796	OK	0.232499	OK	43	plasmodium_falciparum	PF3D7_0414800		conserved Plasmodium protein, unknown function	4:663416-664015	-
PF3D7_0500500	1.58	9.52	0.488413	1.4029	0.452741	OK	0.172519	OK	43	plasmodium_falciparum	PF3D7_0500500	RIF	rifin	5:36464-37564	-
PF3D7_0600600	1.58	9.52	0.488413	1.4029	3.48707	OK	5.1577	OK	43	plasmodium_falciparum	PF3D7_0600600	VAR	erythrocyte membrane protein 1 (PfEMP1), exon 2	6:29618-31484	-
PF3D7_1450300	128.63	211.42	0.488333	1.40282	3.33911	OK	4.71409	OK	43	plasmodium_falciparum	PF3D7_1450300	CPR	NADPH--cytochrome P450 reductase, putative	14:2056641-2059238	+
PF3D7_0711100	78.23	131.42	0.48747	1.40198	7.001	OK	10.877	OK	43	plasmodium_falciparum	PF3D7_0711100		conserved Plasmodium membrane protein, unknown function	7:492519-493232	-
PF3D7_1213200	196.36	318.09	0.486293	1.40084	20.6307	OK	24.6642	OK	43	plasmodium_falciparum	PF3D7_1213200		conserved Plasmodium protein, unknown function	12:577529-578365	+
PF3D7_1014300	6328.53	10015	0.486205	1.40076	61.4469	OK	89.9261	OK	43	plasmodium_falciparum	PF3D7_1014300		conserved protein, unknown function	10:565805-573060	+
PF3D7_1434000	420.54	672.36	0.485908	1.40047	32.0302	OK	43.8762	OK	43	plasmodium_falciparum	PF3D7_1434000	CAF16	CCR4-associated factor 16, putative	14:1364749-1366113	-
PF3D7_0104600	109.73	180.95	0.485576	1.40014	1.83262	OK	2.90101	OK	43	plasmodium_falciparum	PF3D7_0104600		conserved Plasmodium protein, unknown function	1:206170-210189	+
PF3D7_0516500	75997.5	120086	0.48538	1.39995	3939.29	OK	5750.62	OK	43	plasmodium_falciparum	PF3D7_0516500	MFS1	metabolite/drug transporter, putative	5:683708-685859	+
PF3D7_1236600	2072.24	3278	0.484221	1.39883	295.48	OK	419.169	OK	43	plasmodium_falciparum	PF3D7_1236600		p25-alpha family protein, putative	12:1527455-1528034	-
PF3D7_1213600	1327.76	2102.8	0.4841	1.39871	306.657	OK	430.179	OK	43	plasmodium_falciparum	PF3D7_1213600	DLC8	dynein light chain 1, putative	12:586809-587090	+
PF3D7_1434700	297.16	476.18	0.483529	1.39816	41.0878	OK	59.3125	OK	43	plasmodium_falciparum	PF3D7_1434700	TIM17	mitochondrial import inner membrane translocase subunit TIM17, putative	14:1407258-1407746	-
PF3D7_1148900	6.3	17.14	0.483414	1.39805	2.42969	OK	1.63545	OK	43	plasmodium_falciparum	PF3D7_1148900		Plasmodium exported protein, unknown function	11:1945778-1946047	+
PF3D7_0921800	790.67	1253.3	0.482535	1.3972	51.3496	OK	77.927	OK	43	plasmodium_falciparum	PF3D7_0921800	RPF1	ribosome production factor 1, putative	9:886065-887389	-
PF3D7_0805400	1285.24	2032.32	0.482423	1.39709	122.52	OK	189.045	OK	43	plasmodium_falciparum	PF3D7_0805400		acetyltransferase, putative	8:303370-304596	-
PF3D7_0206300	1180.23	1866.61	0.48227	1.39694	4.14094	OK	8.54928	OK	43	plasmodium_falciparum	PF3D7_0206300	AROM	pentafunctional AROM polypeptide, putative,pseudogene	2:252394-262443	+
PF3D7_1005200	3429.92	5409.37	0.482082	1.39676	835.312	OK	1422.67	OK	43	plasmodium_falciparum	PF3D7_1005200		conserved Plasmodium protein, unknown function	10:232422-232818	-
PF3D7_1351400	1908.96	3013.25	0.481845	1.39653	205.084	OK	302	OK	43	plasmodium_falciparum	PF3D7_1351400		60S ribosomal protein L17, putative	13:2052108-2053384	+
PF3D7_0530400	221.56	356.18	0.481432	1.39613	2.90816	OK	4.18312	OK	43	plasmodium_falciparum	PF3D7_0530400		conserved Plasmodium protein, unknown function	5:1238633-1243987	-
PF3D7_1306100	181.66	293.32	0.481256	1.39596	28.5479	OK	42.0888	OK	43	plasmodium_falciparum	PF3D7_1306100		conserved Plasmodium protein, unknown function	13:288163-288561	+
PF3D7_0306500	2196.14	3462.76	0.481059	1.39577	164.145	OK	226.752	OK	43	plasmodium_falciparum	PF3D7_0306500		conserved Plasmodium protein, unknown function	3:301007-301906	-
PF3D7_0719600	1162.91	1836.14	0.480515	1.39524	145.142	OK	215.758	OK	43	plasmodium_falciparum	PF3D7_0719600		60S ribosomal protein L11a, putative	7:858742-859492	-
PF3D7_0710000	1067.36	1685.67	0.480386	1.39512	7.50809	OK	11.0718	OK	43	plasmodium_falciparum	PF3D7_0710000		conserved Plasmodium protein, unknown function	7:447515-458496	-
PF3D7_1121000	3967.54	6243.63	0.480055	1.3948	294.087	OK	440.725	OK	43	plasmodium_falciparum	PF3D7_1121000	DHHC3	palmitoyltransferase, putative	11:792197-793945	+
PF3D7_1358300	30.45	55.24	0.479931	1.39468	1.87439	OK	3.13118	OK	43	plasmodium_falciparum	PF3D7_1358300	ROM7	rhomboid protease ROM7	13:2314457-2315479	-
PF3D7_1221900	18.38	36.19	0.479531	1.39429	0.608438	OK	0.794411	OK	43	plasmodium_falciparum	PF3D7_1221900		conserved Plasmodium membrane protein, unknown function	12:872361-874940	-
PF3D7_1363900	65.63	110.47	0.479207	1.39398	5.23947	OK	7.62227	OK	43	plasmodium_falciparum	PF3D7_1363900			13:2562118-2562968	+
PF3D7_0723500	178.51	287.61	0.478682	1.39347	16.7779	OK	25.1318	OK	43	plasmodium_falciparum	PF3D7_0723500		dynactin subunit 5, putative	7:984778-985458	-
PF3D7_0422100	421.59	668.55	0.477745	1.39257	24.8141	OK	36.5577	OK	43	plasmodium_falciparum	PF3D7_0422100		transmembrane emp24 domain-containing protein,putative	4:1001613-1002770	+
PF3D7_0622500	988.08	1556.15	0.47722	1.39206	52.4037	OK	76.9305	OK	43	plasmodium_falciparum	PF3D7_0622500		RNA methyltransferase, putative	6:912406-913710	-
PF3D7_1449900	477.76	756.17	0.477104	1.39195	30.3778	OK	46.4195	OK	43	plasmodium_falciparum	PF3D7_1449900		conserved Plasmodium protein, unknown function	14:2044007-2045029	-
PF3D7_1471500	2400.37	3767.51	0.476594	1.39145	120.887	OK	177.576	OK	43	plasmodium_falciparum	PF3D7_1471500		conserved Plasmodium membrane protein, unknown function	14:2922351-2924557	-
PF3D7_1112300	118.13	192.38	0.476395	1.39126	2.74301	OK	4.39155	OK	43	plasmodium_falciparum	PF3D7_1112300		conserved Plasmodium protein, unknown function	11:471946-474674	-
PF3D7_0217100	3805.31	5959.83	0.475142	1.39006	156.026	OK	231.769	OK	43	plasmodium_falciparum	PF3D7_0217100		ATP synthase F1, alpha subunit	2:707738-709393	+
PF3D7_0613400	4802.84	7519.78	0.475083	1.39	472.037	OK	719.968	OK	43	plasmodium_falciparum	PF3D7_0613400		apicoplast ribosomal protein L18 precursor,putative	6:546964-547741	+
PF3D7_0505000	532.37	839.98	0.474987	1.38991	4.03372	OK	5.61812	OK	43	plasmodium_falciparum	PF3D7_0505000		conserved Plasmodium membrane protein, unknown function	5:209062-218189	-
PF3D7_1455800	9546.88	14938.6	0.474972	1.38989	133.864	OK	199.021	OK	43	plasmodium_falciparum	PF3D7_1455800	CCp2	LCCL domain-containing protein	14:2285113-2290227	+
PF3D7_0518300	1107.26	1739	0.474917	1.38984	98.1991	OK	129.781	OK	43	plasmodium_falciparum	PF3D7_0518300		proteasome subunit beta type-1, putative	5:759831-760998	-
PF3D7_0205700.2	0.53	7.62	0.474119	1.38907	56.5595	OK	112.137	OK	43	plasmodium_falciparum	PF3D7_0205700.2		RNA-binding protein, putative	2:231141-232529	+
PF3D7_1418600	0.53	7.62	0.474119	1.38907	16.1979	OK	3.11113	OK	43	plasmodium_falciparum	PF3D7_1418600			14:780006-780124	+
PF3D7_0709900	4083.57	6386.48	0.473768	1.38873	39.4702	OK	58.9306	OK	43	plasmodium_falciparum	PF3D7_0709900		conserved Plasmodium membrane protein, unknown function	7:438557-445881	-
PF3D7_1211700	13938.1	21778.4	0.473658	1.38863	407.248	OK	608.13	OK	43	plasmodium_falciparum	PF3D7_1211700	MCM5	DNA replication licensing factor MCM5, putative	12:521687-524470	+
PF3D7_1134800	769.67	1209.49	0.473617	1.38859	34.3927	OK	51.6499	OK	43	plasmodium_falciparum	PF3D7_1134800		coatomer subunit delta	11:1367186-1368809	+
PF3D7_0509900	274.58	436.18	0.473575	1.38855	17.963	OK	26.984	OK	43	plasmodium_falciparum	PF3D7_0509900		conserved Plasmodium protein, unknown function	5:416365-417309	+
PF3D7_1019900	929.28	1457.1	0.47245	1.38746	160.279	OK	227.574	OK	43	plasmodium_falciparum	PF3D7_1019900	ATG8	autophagy-related protein 8	10:808618-808992	-
PF3D7_1372200	28.35	51.43	0.471857	1.38689	3.9042	OK	4.7138	OK	43	plasmodium_falciparum	PF3D7_1372200	HRPIII	histidine-rich protein III	13:2840727-2841703	-
PF3D7_0528700	1561.4	2441.83	0.471842	1.38688	171.404	OK	254.622	OK	43	plasmodium_falciparum	PF3D7_0528700	CYP23	peptidyl-prolyl cis-trans isomerase	5:1178276-1178890	-
PF3D7_0315400	117.6	190.47	0.470949	1.38602	9.57995	OK	14.8595	OK	43	plasmodium_falciparum	PF3D7_0315400		conserved Plasmodium protein, unknown function	3:630611-631381	-
PF3D7_0410100	8.93	20.95	0.470903	1.38598	3.03479	OK	3.58424	OK	43	plasmodium_falciparum	PF3D7_0410100			4:469218-469299	+
PF3D7_1034700	2219.76	3460.85	0.469631	1.38476	274.447	OK	417.205	OK	43	plasmodium_falciparum	PF3D7_1034700		ADP-ribosylation factor, putative	10:1378759-1379295	+
PF3D7_0310600.1	122.85	198.09	0.468223	1.3834	8.94996	OK	15.6499	OK	43	plasmodium_falciparum	PF3D7_0310600.1		eukaryotic translation initiation factor 3 subunit K, putative	3:461175-462027	-
PF3D7_0623200	3640.98	5662.69	0.467947	1.38314	192.792	OK	286.858	OK	43	plasmodium_falciparum	PF3D7_0623200	FNR	ferredoxin--NADP reductase	6:946129-947244	+
PF3D7_1320800	1727.3	2689.45	0.46766	1.38286	90.5725	OK	135.591	OK	43	plasmodium_falciparum	PF3D7_1320800		dihydrolipoyllysine-residue succinyltransferase component of 2-oxoglutarate dehydrogenase complex	13:854932-856463	+
PF3D7_0202500	49.35	83.81	0.467605	1.38281	9.02169	OK	12.1477	OK	43	plasmodium_falciparum	PF3D7_0202500	ETRAMP2	early transcribed membrane protein 2	2:127994-128314	+
PF3D7_1029200	256.73	405.7	0.467242	1.38246	9.24282	OK	12.0981	OK	43	plasmodium_falciparum	PF3D7_1029200		WD repeat-containing protein, putative	10:1195677-1197344	+
PF3D7_1222700	762.32	1190.44	0.467202	1.38243	82.2933	OK	123.896	OK	43	plasmodium_falciparum	PF3D7_1222700	GAP45	glideosome-associated protein 45	12:918722-919336	+
PF3D7_0621800	1880.6	2925.63	0.467007	1.38224	228.719	OK	337.213	OK	43	plasmodium_falciparum	PF3D7_0621800		nascent polypeptide-associated complex subunit alpha, putative	6:891997-892777	+
PF3D7_0527300	1106.21	1723.76	0.46694	1.38217	72.4123	OK	109.478	OK	43	plasmodium_falciparum	PF3D7_0527300	METAP1a	methionine aminopeptidase 1a, putative	5:1135976-1137870	-
PF3D7_0220200	4.2	13.33	0.46682	1.38206	0.912492	OK	0.791634	OK	43	plasmodium_falciparum	PF3D7_0220200		Plasmodium exported protein, unknown function	2:809511-810298	-
PF3D7_1231500	396.91	622.84	0.466512	1.38177	58.153	OK	86.6264	OK	43	plasmodium_falciparum	PF3D7_1231500		mitosis protein dim1, putative	12:1299608-1300027	+
PF3D7_1017800	77.7	127.62	0.465926	1.3812	1.50237	OK	2.15566	OK	43	plasmodium_falciparum	PF3D7_1017800		conserved Plasmodium protein, unknown function	10:711016-714658	-
PF3D7_0935000	487.21	761.88	0.465156	1.38047	48.4474	OK	74.2035	OK	43	plasmodium_falciparum	PF3D7_0935000		U2 small nuclear ribonucleoprotein B'',putative	9:1366569-1367150	-
PF3D7_1436200	102.38	165.71	0.46498	1.3803	1.09159	OK	1.56397	OK	43	plasmodium_falciparum	PF3D7_1436200		conserved Plasmodium protein, unknown function	14:1467629-1474438	-
PF3D7_1306500	556.52	868.55	0.464355	1.3797	2.9512	OK	4.38245	OK	43	plasmodium_falciparum	PF3D7_1306500		MORN repeat protein, putative	13:300988-313929	+
PF3D7_1447400	479.34	748.55	0.463631	1.37901	40.039	OK	60.6102	OK	43	plasmodium_falciparum	PF3D7_1447400		conserved Plasmodium protein, unknown function	14:1937706-1939117	-
PF3D7_1006100	2616.15	4051.31	0.463038	1.37844	315.742	OK	477.551	OK	43	plasmodium_falciparum	PF3D7_1006100	NOT5	CCR4-NOT transcription complex subunit 5,putative	10:259060-260304	-
PF3D7_0415500	1016.95	1579	0.462919	1.37833	95.3666	OK	143.638	OK	43	plasmodium_falciparum	PF3D7_0415500	CBP20	nuclear cap-binding protein subunit 2, putative	4:688192-689053	+
PF3D7_1216800	26.25	47.62	0.462826	1.37824	12.7663	OK	20.4536	OK	43	plasmodium_falciparum	PF3D7_1216800			12:666884-666955	+
PF3D7_0405000	2138.91	3312.28	0.462642	1.37806	80.1304	OK	122.36	OK	43	plasmodium_falciparum	PF3D7_0405000	DDX51	ATP-dependent RNA helicase DDX51, putative	4:268960-271134	-
PF3D7_1302200	15.23	30.48	0.461802	1.37726	1.85319	OK	2.06649	OK	43	plasmodium_falciparum	PF3D7_1302200	ETRAMP13	early transcribed membrane protein 13	13:123726-124415	-
PF3D7_1222500	716.12	1112.35	0.461407	1.37688	63.4316	OK	94.8768	OK	43	plasmodium_falciparum	PF3D7_1222500	DPH6	diphthine--ammonia ligase, putative	12:899198-901076	-
PF3D7_0721000	2428.2	3754.18	0.461249	1.37673	15.844	OK	23.8644	OK	43	plasmodium_falciparum	PF3D7_0721000		conserved Plasmodium membrane protein, unknown function	7:904143-914671	+
PF3D7_0907500	5155.12	7957.86	0.460684	1.37619	560.433	OK	889.348	OK	43	plasmodium_falciparum	PF3D7_0907500		conserved Plasmodium protein, unknown function	9:356536-357683	-
PF3D7_0903200	1548.27	2394.22	0.460356	1.37588	161.426	OK	242.245	OK	43	plasmodium_falciparum	PF3D7_0903200	RAB7	ras-related protein RAB7	9:133762-135587	-
PF3D7_0504000	116.55	186.66	0.459813	1.37536	0.962034	OK	1.51687	OK	43	plasmodium_falciparum	PF3D7_0504000	ATPase3	cation transporting P-ATPase	5:157625-164968	+
PF3D7_1436500	210.53	331.42	0.459613	1.37517	9.14175	OK	14.7351	OK	43	plasmodium_falciparum	PF3D7_1436500		GTP-binding protein, putative	14:1488706-1490001	+
PF3D7_0800750	32.55	57.14	0.45942	1.37499	4.13509	OK	5.38103	OK	43	plasmodium_falciparum	PF3D7_0800750		Plasmodium exported protein, unknown function,pseudogene	8:76520-77102	+
PF3D7_0208500	324.46	506.65	0.459024	1.37461	49.3352	OK	76.2154	OK	43	plasmodium_falciparum	PF3D7_0208500	ACP	acyl carrier protein	2:352836-353628	+
PF3D7_1236400	25.2	45.71	0.457897	1.37354	0.963371	OK	1.33778	OK	43	plasmodium_falciparum	PF3D7_1236400		conserved Plasmodium protein, unknown function	12:1522463-1524632	+
PF3D7_1236800	1313.06	2026.61	0.457863	1.37351	38.5539	OK	67.7687	OK	43	plasmodium_falciparum	PF3D7_1236800		protein-S-isoprenylcysteine O-methyltransferase,putative	12:1532248-1534077	+
PF3D7_1215800	905.65	1399.96	0.457848	1.37349	54.3605	OK	82.8845	OK	43	plasmodium_falciparum	PF3D7_1215800		conserved Plasmodium protein, unknown function	12:639395-640495	+
PF3D7_0935600	649.44	1005.69	0.457632	1.37329	27.7228	OK	41.3309	OK	43	plasmodium_falciparum	PF3D7_0935600	GIG	gametocytogenesis-implicated protein	9:1405192-1407022	+
PF3D7_0725800	0	7.62	0.456831	1.37252	979.215	OK	33.4511	OK	43	plasmodium_falciparum	PF3D7_0725800			7:1086213-1086371	+
PF3D7_0732200	0	7.62	0.456831	1.37252	0.306578	OK	0.018914	OK	43	plasmodium_falciparum	PF3D7_0732200	RIF	rifin	7:1390711-1392043	+
PF3D7_1424800	0	7.62	0.456831	1.37252	1.3322	OK	0	OK	43	plasmodium_falciparum	PF3D7_1424800			14:981881-981998	+
PF3D7_1459800	5328.38	8192.14	0.456575	1.37228	463.982	OK	722.598	OK	43	plasmodium_falciparum	PF3D7_1459800		bax inhibitor 1, putative	14:2446983-2448298	-
PF3D7_0829700	79.8	129.52	0.456193	1.37192	6.47712	OK	9.29883	OK	43	plasmodium_falciparum	PF3D7_0829700			8:1271278-1272090	+
PF3D7_0911800	62.48	102.85	0.455705	1.37145	5.43308	OK	7.02532	OK	43	plasmodium_falciparum	PF3D7_0911800		conserved Plasmodium protein, unknown function	9:535851-536681	-
PF3D7_1333600	632.12	977.11	0.455633	1.37138	10.2396	OK	15.645	OK	43	plasmodium_falciparum	PF3D7_1333600	UTP4	U3 small nucleolar RNA-associated protein 4,putative	13:1373390-1377397	-
PF3D7_0524500	31.5	55.24	0.455086	1.37086	5.07443	OK	7.3851	OK	43	plasmodium_falciparum	PF3D7_0524500		conserved Plasmodium protein, unknown function	5:1016198-1016569	+
PF3D7_1367600	519.77	803.79	0.454507	1.37031	51.1094	OK	76.3409	OK	43	plasmodium_falciparum	PF3D7_1367600		ribosome biogenesis protein MRT4, putative	13:2693921-2694859	-
PF3D7_1433300	257.78	401.89	0.453863	1.3697	13.2882	OK	19.6155	OK	43	plasmodium_falciparum	PF3D7_1433300		chromatin assembly factor 1 P55 subunit,putative	14:1310041-1311834	+
PF3D7_1130310	6.83	17.14	0.453808	1.36965	2.97691	OK	5.72762	OK	43	plasmodium_falciparum	PF3D7_1130310			11:1166812-1166914	+
PF3D7_0917800	134.93	213.33	0.45232	1.36824	6.53971	OK	9.23114	OK	43	plasmodium_falciparum	PF3D7_0917800		conserved Plasmodium protein, unknown function	9:734629-735942	+
PF3D7_1359700	442.59	683.79	0.452031	1.36796	2.67929	OK	4.19507	OK	43	plasmodium_falciparum	PF3D7_1359700		conserved Plasmodium protein, unknown function	13:2381165-2392261	+
PF3D7_1237200	987.03	1516.15	0.451838	1.36778	12.6823	OK	18.448	OK	43	plasmodium_falciparum	PF3D7_1237200		conserved Plasmodium protein, unknown function	12:1550324-1556071	+
PF3D7_1431600	1671.65	2561.83	0.451381	1.36735	79.2512	OK	121.285	OK	43	plasmodium_falciparum	PF3D7_1431600		ATP-specific succinyl-CoA synthetase beta subunit, putative	14:1244018-1245406	+
PF3D7_0915400	4412.23	6750.28	0.451348	1.36732	68.8438	OK	105.019	OK	43	plasmodium_falciparum	PF3D7_0915400	PFK9	6-phosphofructokinase	9:650585-654841	-
PF3D7_0825400	1204.91	1847.57	0.450879	1.36687	201.763	OK	313.206	OK	43	plasmodium_falciparum	PF3D7_0825400		conserved Plasmodium protein, unknown function	8:1096423-1097363	+
PF3D7_0703900	1370.81	2100.89	0.450822	1.36682	7.16339	OK	10.8182	OK	43	plasmodium_falciparum	PF3D7_0703900		conserved Plasmodium membrane protein, unknown function	7:153320-166396	-
PF3D7_1020800	1683.2	2577.07	0.450422	1.36644	47.9338	OK	69.5968	OK	43	plasmodium_falciparum	PF3D7_1020800	DLAT	dihydrolipoamide acyltransferase component E2	10:840212-843403	+
PF3D7_1252200	80.33	129.52	0.450365	1.36639	4.6993	OK	7.04302	OK	43	plasmodium_falciparum	PF3D7_1252200	CHT1	chitinase	12:2125435-2126571	+
PF3D7_0515300	2280.14	3485.61	0.449552	1.36562	23.8522	OK	35.631	OK	43	plasmodium_falciparum	PF3D7_0515300	PI3K	phosphatidylinositol 3-kinase	5:628981-635382	+
PF3D7_1142200	16.8	32.38	0.449379	1.36545	1.16514	OK	1.78867	OK	43	plasmodium_falciparum	PF3D7_1142200		conserved Plasmodium protein, unknown function	11:1692897-1694137	-
PF3D7_1243800	290.33	449.51	0.448861	1.36496	13.2267	OK	18.6255	OK	43	plasmodium_falciparum	PF3D7_1243800	WDR82	WD repeat-containing protein 82, putative	12:1831484-1832949	-
PF3D7_0505200	523.97	805.69	0.448828	1.36493	19.6474	OK	30.4704	OK	43	plasmodium_falciparum	PF3D7_0505200	ALP2b	actin-like protein, putative	5:230695-232392	+
PF3D7_1122000	105.53	167.61	0.448141	1.36428	5.02478	OK	7.08617	OK	43	plasmodium_falciparum	PF3D7_1122000		conserved Plasmodium protein, unknown function	11:838380-840100	-
PF3D7_0920800	848.42	1299.01	0.44777	1.36393	36.6066	OK	55.8849	OK	43	plasmodium_falciparum	PF3D7_0920800	IMPDH	inosine-5'-monophosphate dehydrogenase	9:852525-854057	-
PF3D7_0910100	1085.73	1659	0.446887	1.3631	19.5719	OK	29.156	OK	43	plasmodium_falciparum	PF3D7_0910100		Ran-binding protein, putative	9:456959-461318	-
PF3D7_1308300	4031.07	6140.77	0.446854	1.36306	807.943	OK	1267.91	OK	43	plasmodium_falciparum	PF3D7_1308300	RPS27	40S ribosomal protein S27	13:372260-372646	+
PF3D7_1446400	680.42	1041.87	0.446542	1.36277	36.3384	OK	55.2985	OK	43	plasmodium_falciparum	PF3D7_1446400	pdhB	pyruvate dehydrogenase E1 component subunit beta	14:1902916-1904163	-
PF3D7_1347700	3420.47	5209.37	0.446405	1.36264	125.572	OK	196.622	OK	43	plasmodium_falciparum	PF3D7_1347700	ECT	ethanolamine-phosphate cytidylyltransferase	13:1908960-1910885	+
PF3D7_1225800	1443.79	2201.84	0.445946	1.36221	27.7184	OK	42.3877	OK	43	plasmodium_falciparum	PF3D7_1225800	UBA1	ubiquitin-activating enzyme E1	12:1045995-1049831	+
PF3D7_0704900	1906.86	2904.68	0.445533	1.36182	117.559	OK	175.281	OK	43	plasmodium_falciparum	PF3D7_0704900	RF2	peptide chain release factor, putative	7:243898-245016	-
PF3D7_1347800	351.76	540.94	0.444726	1.36106	31.988	OK	46.8095	OK	43	plasmodium_falciparum	PF3D7_1347800	LRR4.1	leucine-rich repeat protein	13:1911507-1912832	+
PF3D7_0404600	2890.73	4396.06	0.444639	1.36097	16.9642	OK	24.5545	OK	43	plasmodium_falciparum	PF3D7_0404600		conserved Plasmodium membrane protein, unknown function	4:247731-260147	+
PF3D7_1437400	132.3	207.61	0.444409	1.36076	3.91729	OK	5.90233	OK	43	plasmodium_falciparum	PF3D7_1437400	PANK2	pantothenate kinase, putative	14:1517070-1519370	+
PF3D7_0911400	173.78	270.47	0.444007	1.36038	2.81246	OK	4.17431	OK	43	plasmodium_falciparum	PF3D7_0911400		conserved Plasmodium protein, unknown function	9:522221-526018	-
PF3D7_1371700	25.73	45.71	0.443606	1.36	0.881972	OK	1.39374	OK	43	plasmodium_falciparum	PF3D7_1371700		serine/threonine protein kinase, FIKK family	13:2821078-2823292	+
PF3D7_0312000	198.98	308.56	0.443532	1.35993	22.2	OK	30.4161	OK	43	plasmodium_falciparum	PF3D7_0312000		conserved Plasmodium protein, unknown function	3:512130-512951	+
PF3D7_1302600	560.72	857.12	0.443396	1.3598	29.817	OK	45.4233	OK	43	plasmodium_falciparum	PF3D7_1302600	DOHH	deoxyhypusine hydroxylase	13:142860-144095	-
PF3D7_0323200	230.48	356.18	0.443078	1.3595	10.5586	OK	16.2945	OK	43	plasmodium_falciparum	PF3D7_0323200		conserved Plasmodium protein, unknown function	3:976870-978195	+
PF3D7_1015300	623.72	952.35	0.443064	1.35949	26.5366	OK	40.6449	OK	43	plasmodium_falciparum	PF3D7_1015300	METAP1b	methionine aminopeptidase 1b, putative	10:618440-619993	+
PF3D7_1103100	8746.75	13254.9	0.442085	1.35857	1439.12	OK	2180.54	OK	43	plasmodium_falciparum	PF3D7_1103100	RPP1	60S acidic ribosomal protein P1, putative	11:140048-140801	-
PF3D7_1462600	350.71	537.13	0.440585	1.35715	13.5927	OK	20.8512	OK	43	plasmodium_falciparum	PF3D7_1462600		conserved Plasmodium membrane protein, unknown function	14:2550692-2552432	+
PF3D7_0318200	3920.29	5933.16	0.440118	1.35672	37.1426	OK	55.4855	OK	43	plasmodium_falciparum	PF3D7_0318200	RPB1	DNA-directed RNA polymerase II subunit RPB1	3:748465-755838	+
PF3D7_1428900	1092.03	1657.09	0.439827	1.35644	16.2448	OK	24.9857	OK	43	plasmodium_falciparum	PF3D7_1428900		conserved Plasmodium protein, unknown function	14:1134854-1139191	-
PF3D7_1222100	276.68	424.75	0.439604	1.35623	10.5626	OK	16.9313	OK	43	plasmodium_falciparum	PF3D7_1222100		conserved Plasmodium protein, unknown function	12:879630-881186	-
PF3D7_1244000	794.35	1205.68	0.438541	1.35523	16.8262	OK	26.9062	OK	43	plasmodium_falciparum	PF3D7_1244000		glucose inhibited division protein a homologue,putative	12:1842399-1845651	-
PF3D7_1245900	18.38	34.28	0.438145	1.35486	1.59224	OK	1.76115	OK	43	plasmodium_falciparum	PF3D7_1245900		conserved Plasmodium protein, unknown function	12:1910963-1911898	+
PF3D7_1475400	202.66	312.37	0.437948	1.35468	0.774407	OK	1.15847	OK	43	plasmodium_falciparum	PF3D7_1475400	CRMP4	cysteine repeat modular protein 4	14:3087061-3105071	-
PF3D7_0530300	1520.97	2300.89	0.437839	1.35457	23.179	OK	35.2529	OK	43	plasmodium_falciparum	PF3D7_0530300		conserved Plasmodium membrane protein, unknown function	5:1233401-1238086	+
PF3D7_0520100	1263.71	1912.33	0.437564	1.35432	38.3241	OK	57.903	OK	43	plasmodium_falciparum	PF3D7_0520100	PPM9	protein phosphatase PPM9, putative	5:831617-834343	+
PF3D7_0722100	366.99	559.98	0.437423	1.35418	19.823	OK	28.3055	OK	43	plasmodium_falciparum	PF3D7_0722100		PelOta protein homologue, putative	7:944023-945234	+
PF3D7_1368900	11065.8	16690.9	0.437389	1.35415	527.547	OK	819.844	OK	43	plasmodium_falciparum	PF3D7_1368900		conserved Plasmodium protein, unknown function	13:2739350-2740998	+
PF3D7_0303800	478.29	727.6	0.437132	1.35391	15.1866	OK	26.3775	OK	43	plasmodium_falciparum	PF3D7_0303800		IBR domain protein, putative	3:194430-196211	+
PF3D7_0809500	686.19	1039.97	0.436134	1.35297	131.178	OK	203.785	OK	43	plasmodium_falciparum	PF3D7_0809500		histone acetyltransferase subunit NuA4,putative	8:478512-478826	-
PF3D7_1345100	67.73	108.57	0.43591	1.35276	9.75009	OK	13.6068	OK	43	plasmodium_falciparum	PF3D7_1345100	TRX2	thioredoxin 2	13:1809736-1810521	-
PF3D7_0102800	205.81	316.18	0.434994	1.35191	7.50316	OK	11.3806	OK	43	plasmodium_falciparum	PF3D7_0102800		conserved Plasmodium protein, unknown function	1:126318-128141	-
PF3D7_0100300	1.05	7.62	0.434877	1.3518	0.146165	OK	0.244713	OK	43	plasmodium_falciparum	PF3D7_0100300	VAR	erythrocyte membrane protein 1, PfEMP1	1:42367-46507	-
PF3D7_1032900	242.56	371.42	0.434868	1.35179	3.09322	OK	4.69701	OK	43	plasmodium_falciparum	PF3D7_1032900		RNA polymerase II-associated protein 1,putative	10:1315718-1320949	-
PF3D7_1223400	2846.63	4281.78	0.43335	1.35037	37.8291	OK	58.8831	OK	43	plasmodium_falciparum	PF3D7_1223400		phospholipid-transporting ATPase, putative	12:941125-946745	+
PF3D7_1313500	127.58	198.09	0.432962	1.35	1.59014	OK	2.35017	OK	43	plasmodium_falciparum	PF3D7_1313500		conserved Plasmodium membrane protein, unknown function	13:573169-578479	-
PF3D7_1241600	156.98	241.9	0.431612	1.34874	12.8739	OK	19.2379	OK	43	plasmodium_falciparum	PF3D7_1241600		mitochondrial carrier protein, putative	12:1774901-1776582	+
PF3D7_0806300	1288.91	1938.99	0.431591	1.34872	16.3079	OK	25.3369	OK	43	plasmodium_falciparum	PF3D7_0806300		ferlin, putative	8:337902-343254	-
PF3D7_0629900	2302.72	3457.04	0.431016	1.34818	149.395	OK	223.33	OK	43	plasmodium_falciparum	PF3D7_0629900		sec14-like cytosolic factor or phosphatidylinositol/phosphatidylcholine transfer protein,putative	6:1250412-1251651	+
PF3D7_1368000	333.91	506.65	0.430569	1.34777	50.7246	OK	83.2531	OK	43	plasmodium_falciparum	PF3D7_1368000		conserved Plasmodium protein, unknown function	13:2708813-2709566	-
PF3D7_0406100	5510.56	8258.81	0.430387	1.3476	241.331	OK	372.266	OK	43	plasmodium_falciparum	PF3D7_0406100		V-type proton ATPase subunit B	4:323267-325225	-
PF3D7_1312300	526.07	794.26	0.430311	1.34752	31.8259	OK	61.1312	OK	43	plasmodium_falciparum	PF3D7_1312300		mitochondrial ribosomal protein S35 precursor,putative	13:519599-520441	-
PF3D7_0817300	836.87	1259.01	0.42977	1.34702	10.0835	OK	13.8332	OK	43	plasmodium_falciparum	PF3D7_0817300		asparagine-rich antigen	8:782909-789616	-
PF3D7_1311900	1834.93	2752.3	0.429605	1.34686	63.9414	OK	100.795	OK	43	plasmodium_falciparum	PF3D7_1311900	vapA	V-type proton ATPase catalytic subunit A	13:507900-509735	+
PF3D7_0314000	8875.91	13283.4	0.429214	1.3465	684.752	OK	1064.24	OK	43	plasmodium_falciparum	PF3D7_0314000	P23	co-chaperone p23	3:567247-568850	+
PF3D7_0213700	1155.56	1733.28	0.428183	1.34554	154.743	OK	241.598	OK	43	plasmodium_falciparum	PF3D7_0213700		conserved protein, unknown function	2:557048-557696	+
PF3D7_1309500	344.94	521.89	0.428106	1.34547	34.8645	OK	51.4655	OK	43	plasmodium_falciparum	PF3D7_1309500	GAR1	H/ACA ribonucleoprotein complex subunit 1,putative	13:436676-437305	-
PF3D7_0921200	276.16	419.04	0.427904	1.34528	2.52532	OK	3.94297	OK	43	plasmodium_falciparum	PF3D7_0921200		conserved Plasmodium membrane protein, unknown function	9:862781-870491	-
PF3D7_0916700	2462.85	3685.61	0.427843	1.34522	135.995	OK	211.911	OK	43	plasmodium_falciparum	PF3D7_0916700	HoMu	RNA-binding protein musashi, putative	9:696863-698029	-
PF3D7_1119700	733.97	1102.83	0.427757	1.34514	45.2495	OK	76.3583	OK	43	plasmodium_falciparum	PF3D7_1119700		conserved Plasmodium protein, unknown function	11:744874-745932	+
PF3D7_0519400	1673.75	2506.59	0.427755	1.34514	235.815	OK	380.233	OK	43	plasmodium_falciparum	PF3D7_0519400	RPS24	40S ribosomal protein S24	5:798036-798775	-
PF3D7_0618200	1373.44	2057.08	0.42729	1.34471	133.7	OK	219.021	OK	43	plasmodium_falciparum	PF3D7_0618200		conserved Plasmodium protein, unknown function	6:764667-765492	-
PF3D7_0209200	420.54	634.27	0.427164	1.34459	32.5539	OK	49.6887	OK	43	plasmodium_falciparum	PF3D7_0209200		3'exoribonuclease, putative	2:384865-386580	-
PF3D7_1449300.1	635.79	954.26	0.425711	1.34323	17.7692	OK	28.8602	OK	43	plasmodium_falciparum	PF3D7_1449300.1		transcription factor IIIb subunit, putative	14:2017311-2019560	+
PF3D7_1342600	11087.8	16534.8	0.425644	1.34317	293.108	OK	450.414	OK	43	plasmodium_falciparum	PF3D7_1342600	MyoA	myosin A	13:1673699-1676539	+
PF3D7_0207300	22.58	40	0.425477	1.34302	0.859079	OK	1.10257	OK	43	plasmodium_falciparum	PF3D7_0207300	SERA8	serine repeat antigen 8	2:290168-292703	-
PF3D7_0215900	293.48	443.8	0.425365	1.34291	22.429	OK	36.0169	OK	43	plasmodium_falciparum	PF3D7_0215900	DHHC11	palmitoyltransferase, putative	2:654918-656840	-
PF3D7_1117400	2201.39	3283.71	0.424303	1.34192	119.581	OK	187.251	OK	43	plasmodium_falciparum	PF3D7_1117400		conserved Plasmodium protein, unknown function	11:664163-665356	+
PF3D7_0829200	2145.21	3199.91	0.424247	1.34187	167.03	OK	259.897	OK	43	plasmodium_falciparum	PF3D7_0829200		prohibitin, putative	8:1254558-1255376	+
PF3D7_1457400	516.62	775.22	0.42391	1.34156	3.62284	OK	5.69417	OK	43	plasmodium_falciparum	PF3D7_1457400		conserved Plasmodium protein, unknown function	14:2350985-2360152	+
PF3D7_1215500	109.73	169.52	0.422956	1.34067	14.0335	OK	38.9064	OK	43	plasmodium_falciparum	PF3D7_1215500		conserved Plasmodium protein, unknown function	12:633892-634545	-
PF3D7_1005100	484.06	725.69	0.422397	1.34015	7.91129	OK	13.6245	OK	43	plasmodium_falciparum	PF3D7_1005100	UTP25	U3 small nucleolar RNA-associated protein 25,putative	10:228798-232193	+
PF3D7_0812700	338.11	508.56	0.421906	1.3397	31.0161	OK	47.2882	OK	43	plasmodium_falciparum	PF3D7_0812700		RNA-binding protein (U1 snRNP-like), putative	8:633990-634697	+
PF3D7_1320100	331.81	499.03	0.421571	1.33939	21.5014	OK	42.7142	OK	43	plasmodium_falciparum	PF3D7_1320100	ClpS	ATP-dependent Clp protease adapter protein ClpS	13:834180-835308	-
PF3D7_0524900	1473.72	2194.22	0.421414	1.33924	31.896	OK	49.9963	OK	43	plasmodium_falciparum	PF3D7_0524900		tRNA-YW synthesizing protein, putative	5:1027396-1030362	+
PF3D7_0318500	4255.77	6323.63	0.421282	1.33912	18.5708	OK	28.9246	OK	43	plasmodium_falciparum	PF3D7_0318500		conserved Plasmodium protein, unknown function	3:767815-782760	+
PF3D7_1010600	1811.83	2695.16	0.421026	1.33888	162.794	OK	256.649	OK	43	plasmodium_falciparum	PF3D7_1010600	eIF2beta	eukaryotic translation initiation factor 2 subunit beta, putative	10:420185-421056	-
PF3D7_1460000	154.88	236.18	0.421001	1.33886	11.2834	OK	17.3535	OK	43	plasmodium_falciparum	PF3D7_1460000		biotin protein ligase, putative	14:2452470-2453357	+
PF3D7_0833300	3.68	11.43	0.420472	1.33837	0.497505	OK	0.462893	OK	43	plasmodium_falciparum	PF3D7_0833300		erythrocyte membrane protein 1 (PfEMP1), exon 2,pseudogene	8:1429330-1430514	+
PF3D7_1453700	7947.68	11788.2	0.41991	1.33784	609.611	OK	942.229	OK	43	plasmodium_falciparum	PF3D7_1453700	P23	co-chaperone p23	14:2207027-2208320	+
PF3D7_0512100	1325.66	1971.37	0.419825	1.33776	193.929	OK	337.103	OK	43	plasmodium_falciparum	PF3D7_0512100		conserved Plasmodium protein, unknown function	5:528846-529409	-
PF3D7_0413700	1270.54	1889.47	0.419722	1.33767	80.003	OK	126.239	OK	43	plasmodium_falciparum	PF3D7_0413700		lysine decarboxylase-like protein, putative	4:619786-620802	-
PF3D7_1404400	319.73	479.99	0.419226	1.33721	36.5657	OK	58.0226	OK	43	plasmodium_falciparum	PF3D7_1404400		mitochondrial ribosomal protein L16 precursor,putative	14:151765-152310	+
PF3D7_1218100	47.25	76.19	0.418081	1.33615	1.60058	OK	2.93684	OK	43	plasmodium_falciparum	PF3D7_1218100		conserved Plasmodium protein, unknown function	12:706227-708196	+
PF3D7_1339800	47.25	76.19	0.418081	1.33615	7.67772	OK	23.4429	OK	43	plasmodium_falciparum	PF3D7_1339800		mitotic-spindle organizing protein 1, putative	13:1597400-1597618	-
PF3D7_1421200	1629.65	2417.07	0.417741	1.33583	275.852	OK	463.186	OK	43	plasmodium_falciparum	PF3D7_1421200	RPS25	40S ribosomal protein S25	14:875687-876385	-
PF3D7_1249800	962.35	1428.53	0.416739	1.33491	6.52268	OK	10.3036	OK	43	plasmodium_falciparum	PF3D7_1249800	THO2	THO complex subunit 2, putative	12:2030004-2039852	-
PF3D7_1431300	1701.05	2519.93	0.416608	1.33479	42.8023	OK	67.0064	OK	43	plasmodium_falciparum	PF3D7_1431300	LSG1	large ribosomal subunit associated GTPase,putative	14:1231036-1233841	+
PF3D7_1248800	1343.51	1990.42	0.416001	1.33422	275.178	OK	456.579	OK	43	plasmodium_falciparum	PF3D7_1248800		conserved Plasmodium protein, unknown function	12:2001987-2002271	+
PF3D7_0206700	453.61	676.17	0.415997	1.33422	19.4455	OK	32.7261	OK	43	plasmodium_falciparum	PF3D7_0206700	ASL	adenylosuccinate lyase	2:271594-273009	+
PF3D7_0213000	772.3	1146.63	0.415834	1.33407	95.016	OK	146.722	OK	43	plasmodium_falciparum	PF3D7_0213000		conserved Plasmodium protein, unknown function	2:535646-536146	+
PF3D7_1448000	771.25	1144.73	0.415517	1.33378	11.864	OK	19.6808	OK	43	plasmodium_falciparum	PF3D7_1448000	UTP12	U3 small nucleolar RNA-associated protein 12,putative	14:1960033-1963962	-
PF3D7_1207400	957.63	1419.01	0.414903	1.33321	68.0524	OK	80.7213	OK	43	plasmodium_falciparum	PF3D7_1207400		conserved Plasmodium protein, unknown function	12:345922-347239	+
PF3D7_1447000	4072.02	6011.25	0.4145	1.33284	313.358	OK	488.944	OK	43	plasmodium_falciparum	PF3D7_1447000		40S ribosomal protein S5	14:1929931-1931379	+
PF3D7_0520600	331.81	495.22	0.413832	1.33222	44.0225	OK	69.7612	OK	43	plasmodium_falciparum	PF3D7_0520600	Ap4AH	bis(5'-nucleosyl)-tetraphosphatase [asymmetrical]	5:843586-844817	-
PF3D7_1138400	790.67	1171.39	0.413761	1.33215	4.05595	OK	6.34991	OK	43	plasmodium_falciparum	PF3D7_1138400	GCalpha	guanylyl cyclase	11:1501011-1513691	-
PF3D7_1001500	6.3	15.24	0.4132	1.33164	2.03331	OK	1.80877	OK	43	plasmodium_falciparum	PF3D7_1001500	ETRAMP10	early transcribed membrane protein 10.1	10:81416-81739	-
PF3D7_1121300	6.3	15.24	0.4132	1.33164	0.129294	OK	0.123721	OK	43	plasmodium_falciparum	PF3D7_1121300	TKL2	tyrosine kinase-like protein	11:801945-807081	-
PF3D7_0412100	274.06	409.51	0.412361	1.33086	17.5702	OK	27.4899	OK	43	plasmodium_falciparum	PF3D7_0412100		mitochondrial ribosomal protein S12 precursor,putative	4:540188-541198	-
PF3D7_0111500	568.07	841.88	0.41198	1.33051	32.0055	OK	50.3833	OK	43	plasmodium_falciparum	PF3D7_0111500		UMP-CMP kinase, putative	1:439652-441418	-
PF3D7_1220500	39.9	64.76	0.410799	1.32942	3.08094	OK	4.04551	OK	43	plasmodium_falciparum	PF3D7_1220500	TSR3	ribosome biogenesis protein TSR3, putative	12:818703-819659	-
PF3D7_0523200	61.95	97.14	0.41043	1.32908	0.81374	OK	1.52361	OK	43	plasmodium_falciparum	PF3D7_0523200		conserved Plasmodium protein, unknown function	5:966123-969737	+
PF3D7_0513000	5134.12	7544.54	0.409985	1.32867	404.022	OK	643.351	OK	43	plasmodium_falciparum	PF3D7_0513000		conserved Plasmodium protein, unknown function	5:555264-556073	+
PF3D7_1432900	152.78	230.47	0.409983	1.32867	11.0974	OK	17.9128	OK	43	plasmodium_falciparum	PF3D7_1432900		SF-assemblin, putative	14:1296173-1297211	-
PF3D7_1238000	4003.77	5881.73	0.409438	1.32817	438.442	OK	789.925	OK	43	plasmodium_falciparum	PF3D7_1238000		COPI associated protein, putative	12:1581984-1582987	+
PF3D7_1204400	15515.2	22763.2	0.408897	1.32767	878.335	OK	1428.62	OK	43	plasmodium_falciparum	PF3D7_1204400		conserved Plasmodium membrane protein, unknown function	12:208165-210893	-
PF3D7_1146100	53307.9	78104.4	0.407687	1.32656	5877.04	OK	9401.19	OK	43	plasmodium_falciparum	PF3D7_1146100		conserved Plasmodium protein, unknown function	11:1824148-1825579	-
PF3D7_0904900	1802.9	2645.64	0.406985	1.32591	15.4942	OK	24.2283	OK	43	plasmodium_falciparum	PF3D7_0904900	CuTP	copper-transporting ATPase	9:224875-232831	-
PF3D7_1218000	1263.19	1855.18	0.406829	1.32577	75.4903	OK	119.354	OK	43	plasmodium_falciparum	PF3D7_1218000	TRAMP	thrombospondin-related apical membrane protein	12:703895-704953	+
PF3D7_0114500	2.63	9.52	0.406802	1.32574	0.89493	OK	0.649162	OK	43	plasmodium_falciparum	PF3D7_0114500		Plasmodium exported protein (hyp10), unknown function	1:558201-558708	-
PF3D7_0510900	2.63	9.52	0.406802	1.32574	1.43087	OK	0.588606	OK	43	plasmodium_falciparum	PF3D7_0510900			5:465782-465939	+
PF3D7_1326300	1134.03	1664.71	0.405956	1.32497	44.9632	OK	70.9935	OK	43	plasmodium_falciparum	PF3D7_1326300		RNA-binding protein, putative	13:1092394-1094187	-
PF3D7_1214100	475.14	700.93	0.405834	1.32485	6.83434	OK	9.4775	OK	43	plasmodium_falciparum	PF3D7_1214100	PIGO	GPI ethanolamine phosphate transferase 3,putative	12:602428-606962	+
PF3D7_0418900	1497.87	2196.13	0.405612	1.32465	62.4053	OK	101.503	OK	43	plasmodium_falciparum	PF3D7_0418900		conserved Plasmodium protein, unknown function	4:847231-849059	+
PF3D7_1035200	41.48	66.66	0.405409	1.32446	3.65222	OK	4.73675	OK	43	plasmodium_falciparum	PF3D7_1035200		S-antigen	10:1394839-1396596	+
PF3D7_0622600	1145.58	1679.95	0.404941	1.32403	191.839	OK	314.848	OK	43	plasmodium_falciparum	PF3D7_0622600	QCR9	conserved Plasmodium protein, unknown function	6:914743-915429	+
PF3D7_1307100	168	251.42	0.404475	1.32361	5.03812	OK	7.39152	OK	43	plasmodium_falciparum	PF3D7_1307100	UTP6	U3 small nucleolar RNA-associated protein 6,putative	13:327893-330928	+
PF3D7_1346700	5578.29	8152.14	0.40434	1.32348	268.039	OK	421.643	OK	43	plasmodium_falciparum	PF3D7_1346700	P48/45	6-cysteine protein	13:1876016-1877362	-
PF3D7_1453500	74595.7	108923	0.404175	1.32333	1346.42	OK	2137.36	OK	43	plasmodium_falciparum	PF3D7_1453500		pyridine nucleotide transhydrogenase, putative	14:2194694-2198480	-
PF3D7_0719100	6704.44	9792.1	0.403853	1.32304	729.283	OK	1195.59	OK	43	plasmodium_falciparum	PF3D7_0719100		conserved Plasmodium protein, unknown function	7:838990-840024	-
PF3D7_0203100	4529.83	6616.95	0.403696	1.32289	38.5503	OK	61.9292	OK	43	plasmodium_falciparum	PF3D7_0203100		protein kinase, putative	2:149524-156981	-
PF3D7_1214500	22044.3	32176.2	0.403641	1.32284	2123.45	OK	3765.19	OK	43	plasmodium_falciparum	PF3D7_1214500		conserved Plasmodium protein, unknown function	12:611892-613128	+
PF3D7_0822200	116.03	175.23	0.40297	1.32223	1.39383	OK	2.42682	OK	43	plasmodium_falciparum	PF3D7_0822200		conserved Plasmodium membrane protein, unknown function	8:982570-987696	+
PF3D7_1231800	274.06	405.7	0.402954	1.32221	3.25898	OK	5.07039	OK	43	plasmodium_falciparum	PF3D7_1231800		asparagine-rich protein, putative	12:1314696-1320170	+
PF3D7_0826700	2431.35	3550.37	0.402528	1.32182	156.065	OK	245.349	OK	43	plasmodium_falciparum	PF3D7_0826700	RACK	receptor for activated c kinase	8:1160164-1161708	-
PF3D7_0810000	1841.23	2689.45	0.40227	1.32159	380.805	OK	636.229	OK	43	plasmodium_falciparum	PF3D7_0810000		acyl-CoA binding protein, putative	8:517421-517693	-
PF3D7_1111100	1896.36	2767.54	0.401431	1.32082	114.294	OK	182.421	OK	43	plasmodium_falciparum	PF3D7_1111100	RFC5	replication factor C subunit 5, putative	11:437171-438220	-
PF3D7_1140100	601.67	881.88	0.401095	1.32051	81.1523	OK	149.233	OK	43	plasmodium_falciparum	PF3D7_1140100		V-type proton ATPase subunit F, putative	11:1598550-1599632	-
PF3D7_0728100	1388.67	2026.61	0.400608	1.32006	5.30186	OK	8.42619	OK	43	plasmodium_falciparum	PF3D7_0728100		conserved Plasmodium membrane protein, unknown function	7:1193616-1210301	-
PF3D7_1148500	43.05	68.57	0.400297	1.31978	9.36661	OK	13.175	OK	43	plasmodium_falciparum	PF3D7_1148500			11:1922656-1922928	+
PF3D7_0306800	2308.49	3363.71	0.400202	1.31969	89.1796	OK	143.542	OK	43	plasmodium_falciparum	PF3D7_0306800	CCT2	T-complex protein 1 subunit beta	3:306108-307984	-
PF3D7_0220700	5.25	13.33	0.399929	1.31944	0.772102	OK	0.67017	OK	43	plasmodium_falciparum	PF3D7_0220700		Plasmodium exported protein (hyp9), unknown function	2:833805-834688	+
PF3D7_1022200	61.43	95.24	0.399557	1.3191	2.11609	OK	3.03332	OK	43	plasmodium_falciparum	PF3D7_1022200		conserved Plasmodium membrane protein, unknown function	10:926831-929020	-
PF3D7_0415000	108.68	163.8	0.398806	1.31842	5.77596	OK	9.38092	OK	43	plasmodium_falciparum	PF3D7_0415000		arsenical pump-driving ATPase, putative	4:668578-669717	-
PF3D7_0317900	124.43	186.66	0.398683	1.3183	3.69726	OK	5.61532	OK	43	plasmodium_falciparum	PF3D7_0317900		conserved Plasmodium protein, unknown function	3:739428-741733	+
PF3D7_1364400	537.62	786.64	0.39851	1.31815	3.47446	OK	5.53709	OK	43	plasmodium_falciparum	PF3D7_1364400		conserved Plasmodium protein, unknown function	13:2585032-2594829	+
PF3D7_1135700	197.93	293.32	0.398363	1.31801	47.4622	OK	80.2905	OK	43	plasmodium_falciparum	PF3D7_1135700		conserved Plasmodium protein, unknown function	11:1396433-1396764	-
PF3D7_1431100	5289	7679.78	0.397621	1.31733	316.976	OK	503.311	OK	43	plasmodium_falciparum	PF3D7_1431100		conserved Plasmodium protein, unknown function	14:1221775-1222818	+
PF3D7_1472400	196.88	291.42	0.397064	1.31683	3.1539	OK	5.1692	OK	43	plasmodium_falciparum	PF3D7_1472400		M1-family alanyl aminopeptidase, putative	14:2957474-2961618	+
PF3D7_0925500	910.38	1325.68	0.396747	1.31654	139.852	OK	217.056	OK	43	plasmodium_falciparum	PF3D7_0925500	TLP2	thioredoxin-like protein 2	9:1025493-1026353	+
PF3D7_1345500	131.25	196.18	0.396742	1.31653	9.43618	OK	15.1905	OK	43	plasmodium_falciparum	PF3D7_1345500	UBC	ubiquitin-conjugating enzyme E2	13:1823190-1824026	+
PF3D7_0926700	485.11	708.55	0.395843	1.31571	11.3862	OK	18.6444	OK	43	plasmodium_falciparum	PF3D7_0926700	NADSYN	glutamine-dependent NAD(+) synthetase, putative	9:1089911-1092430	+
PF3D7_1215000	623.19	908.55	0.395839	1.31571	58.9615	OK	95.1755	OK	43	plasmodium_falciparum	PF3D7_1215000	Trx-Px2	thioredoxin peroxidase 2	12:621125-621775	+
PF3D7_0402900	13.13	24.76	0.395189	1.31512	2.9255	OK	3.95189	OK	43	plasmodium_falciparum	PF3D7_0402900		probable protein, unknown function	4:172506-172914	-
PF3D7_0719200	7181.16	10397.8	0.394897	1.31485	471.629	OK	752.065	OK	43	plasmodium_falciparum	PF3D7_0719200	NEK4	NIMA related kinase 4	7:841108-842830	+
PF3D7_1033400	221.03	325.7	0.394799	1.31476	15.9207	OK	25.2784	OK	43	plasmodium_falciparum	PF3D7_1033400	HAD1	haloacid dehalogenase-like hydrolase	10:1339762-1340628	+
PF3D7_1452300	23.63	40	0.394796	1.31476	1.57097	OK	2.21709	OK	43	plasmodium_falciparum	PF3D7_1452300	Der1-1	DER1-like protein	14:2145166-2146230	-
PF3D7_1477200	18.38	32.38	0.394785	1.31475	1.84443	OK	2.47203	OK	43	plasmodium_falciparum	PF3D7_1477200		Plasmodium exported protein (hyp15), unknown function	14:3175541-3176458	+
PF3D7_0727800	1607.6	2329.46	0.393657	1.31372	17.7339	OK	28.4709	OK	43	plasmodium_falciparum	PF3D7_0727800		cation transporting ATPase, putative	7:1175944-1181700	+
PF3D7_0513400	291.38	426.65	0.392789	1.31293	20.4564	OK	33.5623	OK	43	plasmodium_falciparum	PF3D7_0513400		GTP-binding protein, putative	5:571058-572661	-
PF3D7_0628500	167.48	247.61	0.392387	1.31256	10.2481	OK	17.7518	OK	43	plasmodium_falciparum	PF3D7_0628500		conserved Plasmodium protein, unknown function	6:1179053-1180003	-
PF3D7_0913000	1415.97	2049.46	0.392138	1.31234	191.357	OK	310.306	OK	43	plasmodium_falciparum	PF3D7_0913000		conserved protein, unknown function	9:569124-570374	-
PF3D7_0402800	1.58	7.62	0.391616	1.31186	0.062273	OK	0.040567	OK	43	plasmodium_falciparum	PF3D7_0402800		erythrocyte membrane protein 1 (PfEMP1),pseudogene	4:167449-171985	+
PF3D7_0612000	410.56	598.08	0.39161	1.31186	83.0684	OK	130.302	OK	43	plasmodium_falciparum	PF3D7_0612000		conserved Plasmodium protein, unknown function	6:507678-508286	-
PF3D7_0513800	1946.76	2813.25	0.391296	1.31157	192.728	OK	312.848	OK	43	plasmodium_falciparum	PF3D7_0513800	RAB1a	ras-related protein Rab-1A	5:585357-585980	-
PF3D7_1442900	1655.37	2392.31	0.390978	1.31128	10.1051	OK	16.1876	OK	43	plasmodium_falciparum	PF3D7_1442900	SEC7	protein transport protein SEC7, putative	14:1753510-1763664	+
PF3D7_0615000	2196.66	3171.34	0.390541	1.31089	313.553	OK	504.036	OK	43	plasmodium_falciparum	PF3D7_0615000		conserved Plasmodium protein, unknown function	6:622272-622712	+
PF3D7_1431000	1090.46	1577.1	0.390459	1.31081	75.5513	OK	125.278	OK	43	plasmodium_falciparum	PF3D7_1431000		mitochondrial ribosomal protein L17-2 precursor,putative	14:1218105-1218999	-
PF3D7_1016400	905.65	1310.44	0.390173	1.31055	30.1937	OK	47.8596	OK	43	plasmodium_falciparum	PF3D7_1016400	FIKK10.1	serine/threonine protein kinase, FIKK family	10:656709-659027	-
PF3D7_1414500	7755	11167.3	0.389243	1.30971	58.6666	OK	93.9587	OK	43	plasmodium_falciparum	PF3D7_1414500	ABCk2	atypical protein kinase, ABC-1 family, putative	14:578369-587529	-
PF3D7_0607700	18104.6	26046.9	0.388593	1.30912	144.623	OK	225.775	OK	43	plasmodium_falciparum	PF3D7_0607700		conserved Plasmodium protein, unknown function	6:320740-328998	+
PF3D7_1301900	1366.61	1971.37	0.388543	1.30907	222.234	OK	364.399	OK	43	plasmodium_falciparum	PF3D7_1301900		Plasmodium exported protein, unknown function	13:109695-110268	-
PF3D7_1134700	1225.39	1767.57	0.388148	1.30871	16.9112	OK	27.2937	OK	43	plasmodium_falciparum	PF3D7_1134700	RPA2	DNA-directed RNA polymerase I subunit RPA2,putative	11:1359364-1364113	-
PF3D7_1372100	2849.78	4098.93	0.387105	1.30777	92.516	OK	146.211	OK	43	plasmodium_falciparum	PF3D7_1372100	GEXP04	Plasmodium exported protein (PHISTb), unknown function	13:2837053-2839058	+
PF3D7_1467800	366.46	531.41	0.385794	1.30658	79.0269	OK	122.84	OK	43	plasmodium_falciparum	PF3D7_1467800		conserved Plasmodium protein, unknown function	14:2767400-2767935	+
PF3D7_0908000	521.87	754.26	0.385687	1.30648	25.4182	OK	39.2095	OK	43	plasmodium_falciparum	PF3D7_0908000		P1 nuclease, putative	9:369870-371554	-
PF3D7_1467400	265.66	386.66	0.385392	1.30621	17.4049	OK	29.3626	OK	43	plasmodium_falciparum	PF3D7_1467400	RPL22	50S ribosomal protein L22, apicoplast, putative	14:2753136-2754020	-
PF3D7_1460700	2239.72	3217.05	0.38529	1.30612	297.151	OK	493.155	OK	43	plasmodium_falciparum	PF3D7_1460700	RPL27	60S ribosomal protein L27	14:2475501-2476473	-
PF3D7_0210100.1	1691.6	2430.41	0.384971	1.30583	618.253	OK	1167.64	OK	43	plasmodium_falciparum	PF3D7_0210100.1		60S ribosomal protein L37ae, putative	2:412275-412859	+
PF3D7_0937800	697.75	1005.69	0.384813	1.30569	6.67307	OK	11.8579	OK	43	plasmodium_falciparum	PF3D7_0937800	VAR	erythrocyte membrane protein 1, PfEMP1	9:1495579-1503336	-
PF3D7_1343600	312.38	453.32	0.384633	1.30553	10.867	OK	17.2939	OK	43	plasmodium_falciparum	PF3D7_1343600		UDP-N-acetylglucosamine pyrophosphorylase,putative	13:1721904-1723685	-
PF3D7_0708100	773.87	1114.25	0.384319	1.30524	209.97	OK	358.487	OK	43	plasmodium_falciparum	PF3D7_0708100	RPB10	DNA-directed RNA polymerases I, II, and III subunit RPABC5, putative	7:372897-373106	-
PF3D7_0512600	5166.15	7405.5	0.384236	1.30517	472.701	OK	770.498	OK	43	plasmodium_falciparum	PF3D7_0512600	RAB1b	ras-related protein Rab-1B	5:544540-545993	+
PF3D7_0813200	1097.28	1577.1	0.384035	1.30499	69.2641	OK	112.072	OK	43	plasmodium_falciparum	PF3D7_0813200		CS domain protein, putative	8:651417-652804	-
PF3D7_0410000	496.14	716.17	0.383981	1.30494	13.0121	OK	20.6526	OK	43	plasmodium_falciparum	PF3D7_0410000	EVP1	erythrocyte vesicle protein 1	4:464732-467339	-
PF3D7_1314100	296.63	430.46	0.383957	1.30492	8.30826	OK	13.3205	OK	43	plasmodium_falciparum	PF3D7_1314100		conserved Plasmodium protein, unknown function	13:607794-610052	+
PF3D7_1453800	980.73	1409.48	0.383523	1.30452	21.9785	OK	35.903	OK	43	plasmodium_falciparum	PF3D7_1453800	GluPho	glucose-6-phosphate dehydrogenase-6-phosphogluconolactonase	14:2209792-2212524	-
PF3D7_0113600	166.43	243.8	0.383108	1.30415	1.88323	OK	2.97035	OK	43	plasmodium_falciparum	PF3D7_0113600	SURF1.2	surface-associated interspersed protein 1.2 (SURFIN 1.2), pseudogene	1:512086-517855	+
PF3D7_0628200	5054.85	7235.98	0.382786	1.30386	38.2114	OK	58.5496	OK	43	plasmodium_falciparum	PF3D7_0628200	PK4	eukaryotic translation initiation factor 2-alpha kinase	6:1159862-1169080	+
PF3D7_0202000	103.95	154.28	0.382336	1.30345	3.42698	OK	5.44426	OK	43	plasmodium_falciparum	PF3D7_0202000	KAHRP	knob-associated histidine-rich protein	2:103385-105796	-
PF3D7_0104500	578.57	832.36	0.3817	1.30288	42.4208	OK	67.1457	OK	43	plasmodium_falciparum	PF3D7_0104500		conserved protein, unknown function	1:204622-205455	-
PF3D7_0520300	249.38	361.89	0.381438	1.30264	40.7935	OK	71.264	OK	43	plasmodium_falciparum	PF3D7_0520300	LSM2	U6 snRNA-associated Sm-like protein LSm2,putative	5:838428-839083	+
PF3D7_0916400	206.86	300.94	0.380774	1.30204	1.72326	OK	2.70894	OK	43	plasmodium_falciparum	PF3D7_0916400		conserved Plasmodium protein, unknown function	9:683562-691121	+
PF3D7_0422700	1790.83	2559.93	0.379833	1.30119	94.3397	OK	151.661	OK	43	plasmodium_falciparum	PF3D7_0422700	EIF4A3	eukaryotic initiation factor 4A-III, putative	4:1040470-1041642	+
PF3D7_0813700	527.64	758.07	0.379651	1.30103	7.98897	OK	12.7639	OK	43	plasmodium_falciparum	PF3D7_0813700	ABCF1	ABC transporter F family member 1, putative	8:671157-675416	-
PF3D7_0622700	112.35	165.71	0.378929	1.30038	5.82369	OK	9.76297	OK	43	plasmodium_falciparum	PF3D7_0622700		conserved Plasmodium membrane protein, unknown function	6:916000-917299	-
PF3D7_0609600	242.03	350.47	0.378775	1.30024	3.95647	OK	6.22291	OK	43	plasmodium_falciparum	PF3D7_0609600		hypothetical protein	6:408041-412002	+
PF3D7_1248100	1273.16	1818.99	0.37837	1.29987	58.1804	OK	97.0705	OK	43	plasmodium_falciparum	PF3D7_1248100		methyltransferase, putative	12:1975172-1976437	+
PF3D7_0507900	104.48	154.28	0.377651	1.29923	16.1229	OK	26.4354	OK	43	plasmodium_falciparum	PF3D7_0507900		conserved Plasmodium protein, unknown function	5:327656-328316	+
PF3D7_1433400	4457.9	6350.29	0.37758	1.29916	16.076	OK	26.1316	OK	43	plasmodium_falciparum	PF3D7_1433400		conserved Plasmodium membrane protein, unknown function	14:1312304-1329577	-
PF3D7_0713600	158.03	230.47	0.377485	1.29908	3.60998	OK	5.83958	OK	43	plasmodium_falciparum	PF3D7_0713600		mitochondrial ribosomal protein S5 precursor,putative	7:617933-620867	+
PF3D7_0512800	686.72	982.83	0.377447	1.29904	9.72971	OK	15.6807	OK	43	plasmodium_falciparum	PF3D7_0512800		conserved Plasmodium protein, unknown function	5:548406-553340	-
PF3D7_0619400	3425.72	4879.86	0.377285	1.29889	85.7956	OK	139.436	OK	43	plasmodium_falciparum	PF3D7_0619400		cell division cycle protein 48 homologue,putative	6:815622-818247	-
PF3D7_0626700	863.65	1234.25	0.377144	1.29877	46.8058	OK	76.0896	OK	43	plasmodium_falciparum	PF3D7_0626700		conserved protein, unknown function	6:1075018-1076136	+
PF3D7_0923800.1	33.6	53.33	0.377127	1.29875	227.584	OK	167.099	OK	43	plasmodium_falciparum	PF3D7_0923800.1		thioredoxin reductase	9:961933-963786	-
PF3D7_1213500	6652.47	9466.39	0.376775	1.29844	171.827	OK	274.618	OK	43	plasmodium_falciparum	PF3D7_1213500		integral membrane protein GPR180, putative	12:583089-585323	+
PF3D7_0523100	1392.34	1984.7	0.376261	1.29797	53.9033	OK	87.8257	OK	43	plasmodium_falciparum	PF3D7_0523100		mitochondrial processing peptidase alpha subunit, putative	5:963227-965044	-
PF3D7_0107000.1	6541.69	9302.59	0.376074	1.29781	775.975	OK	1255.69	OK	43	plasmodium_falciparum	PF3D7_0107000.1		centrin-1	1:293642-294968	+
PF3D7_1472600	1179.71	1681.86	0.37589	1.29764	33.0336	OK	61.2814	OK	43	plasmodium_falciparum	PF3D7_1472600	PDI-14	protein disulfide-isomerase	14:2962986-2965086	-
PF3D7_1012300	1323.56	1885.66	0.375557	1.29734	135.225	OK	223.582	OK	43	plasmodium_falciparum	PF3D7_1012300	QCR7	cytochrome b-c1 complex subunit 7, putative	10:472546-473386	-
PF3D7_0705500	2510.62	3571.32	0.375398	1.2972	18.442	OK	30.2023	OK	43	plasmodium_falciparum	PF3D7_0705500		inositol-phosphate phosphatase, putative	7:270022-278706	-
PF3D7_0511500	3247.74	4617.01	0.37512	1.29695	6.69567	OK	10.9395	OK	43	plasmodium_falciparum	PF3D7_0511500		RNA pseudouridylate synthase, putative	5:486602-516787	+
PF3D7_1366200	810.62	1156.16	0.374776	1.29664	107.644	OK	176.6	OK	43	plasmodium_falciparum	PF3D7_1366200		conserved Plasmodium protein, unknown function	13:2638091-2638543	+
PF3D7_1317800	2506.95	3561.8	0.374142	1.29607	306.515	OK	504.16	OK	43	plasmodium_falciparum	PF3D7_1317800	RPS19	40S ribosomal protein S19	13:740527-741454	+
PF3D7_1457500	3243.02	4605.58	0.374054	1.29599	160.425	OK	255.567	OK	43	plasmodium_falciparum	PF3D7_1457500	VPS4	vacuolar protein sorting-associated protein 4	14:2360874-2362133	-
PF3D7_0903400	687.77	980.92	0.373882	1.29583	5.46928	OK	9.00027	OK	43	plasmodium_falciparum	PF3D7_0903400	DDX60	DEAD/DEAH box helicase, putative	9:151700-159541	-
PF3D7_0304000	271.43	390.46	0.37388	1.29583	6.58635	OK	10.5777	OK	43	plasmodium_falciparum	PF3D7_0304000	IMC1a	inner membrane complex protein 1a, putative	3:198542-201584	-
PF3D7_0728300	1693.17	2405.64	0.373381	1.29538	156.726	OK	257.044	OK	43	plasmodium_falciparum	PF3D7_0728300		conserved Plasmodium protein, unknown function	7:1213841-1214476	-
PF3D7_0801200	11.03	20.95	0.371923	1.29408	4.18663	OK	5.36604	OK	43	plasmodium_falciparum	PF3D7_0801200			8:98890-99051	-
PF3D7_0100500	78.23	116.19	0.371783	1.29395	28.7273	OK	51.3672	OK	43	plasmodium_falciparum	PF3D7_0100500		erythrocyte membrane protein 1 (PfEMP1), exon 1,pseudogene	1:53169-53280	-
PF3D7_0222000	0.53	5.71	0.371738	1.29391	5.42625	OK	16.6416	OK	43	plasmodium_falciparum	PF3D7_0222000	EPF1	exported protein family 1	2:876984-877832	+
PF3D7_0917300	0.53	5.71	0.371738	1.29391	0.245062	OK	0.058812	OK	43	plasmodium_falciparum	PF3D7_0917300		conserved Plasmodium membrane protein, unknown function	9:718521-719540	+
PF3D7_1209500.1	0.53	5.71	0.371738	1.29391	13.017	OK	19.755	OK	43	plasmodium_falciparum	PF3D7_1209500.1		cGMP-specific phosphodiesterase	12:439711-442858	+
PF3D7_1408300	0.53	5.71	0.371738	1.29391	0.484354	OK	0.050149	OK	43	plasmodium_falciparum	PF3D7_1408300		conserved Plasmodium protein, unknown function	14:312569-313296	+
PF3D7_0608900	211.58	304.75	0.371157	1.29339	3.55277	OK	6.12699	OK	43	plasmodium_falciparum	PF3D7_0608900		conserved Plasmodium protein, unknown function	6:365287-368459	+
PF3D7_1147900	454.14	647.6	0.37075	1.29302	43.556	OK	67.7296	OK	43	plasmodium_falciparum	PF3D7_1147900		conserved Plasmodium protein, unknown function	11:1907055-1907708	-
PF3D7_0926400	11753	16620.5	0.370538	1.29283	445.055	OK	734.312	OK	43	plasmodium_falciparum	PF3D7_0926400		monocarboxylate transporter, putative	9:1070965-1072955	-
PF3D7_0928900	163.28	236.18	0.370131	1.29247	16.9046	OK	26.1424	OK	43	plasmodium_falciparum	PF3D7_0928900	GK	guanylate kinase	9:1159876-1160475	+
PF3D7_0528300	151.2	219.04	0.36978	1.29216	6.32504	OK	10.1875	OK	43	plasmodium_falciparum	PF3D7_0528300		conserved Plasmodium protein, unknown function	5:1166520-1168010	-
PF3D7_1004800	464.11	660.93	0.369553	1.29195	27.3958	OK	42.2323	OK	43	plasmodium_falciparum	PF3D7_1004800		ADP/ATP carrier protein, putative	10:221945-223430	+
PF3D7_1317300	932.43	1321.87	0.369168	1.29161	61.9827	OK	96.1439	OK	43	plasmodium_falciparum	PF3D7_1317300		conserved Plasmodium protein, unknown function	13:730859-732293	-
PF3D7_0403400	910.9	1291.39	0.3691	1.29155	4.93827	OK	8.05289	OK	43	plasmodium_falciparum	PF3D7_0403400		conserved Plasmodium protein, unknown function	4:182870-194712	+
PF3D7_1129200	2183.54	3087.53	0.368934	1.2914	111.703	OK	182.153	OK	43	plasmodium_falciparum	PF3D7_1129200	RPN7	26S proteasome regulatory subunit RPN7,putative	11:1128774-1130813	+
PF3D7_1037900	39.38	60.95	0.368559	1.29106	4.16656	OK	6.57744	OK	43	plasmodium_falciparum	PF3D7_1037900		conserved Plasmodium protein, unknown function	10:1502955-1504322	-
PF3D7_1229200	3.15	9.52	0.368203	1.29074	0.397513	OK	0.226738	OK	43	plasmodium_falciparum	PF3D7_1229200			12:1203582-1204752	+
PF3D7_0400700	5.78	13.33	0.368185	1.29073	0.51368	OK	0.514895	OK	43	plasmodium_falciparum	PF3D7_0400700	RIF	rifin	4:63104-64476	-
PF3D7_0200900	0	5.71	0.367955	1.29052	0.280211	OK	0.001384	OK	43	plasmodium_falciparum	PF3D7_0200900		stevor, pseudogene	2:54254-55255	-
PF3D7_0401000	0	5.71	0.367955	1.29052	0.272362	OK	0.003435	OK	43	plasmodium_falciparum	PF3D7_0401000	RIF	rifin	4:73268-74340	-
PF3D7_0529600	0	5.71	0.367955	1.29052	2.10116	OK	0	OK	43	plasmodium_falciparum	PF3D7_0529600			5:1208390-1208462	+
PF3D7_1117600.1	0	5.71	0.367955	1.29052	48.3311	OK	31.237	OK	43	plasmodium_falciparum	PF3D7_1117600.1		peptidyl-tRNA hydrolase ICT1, putative	11:668368-669491	+
PF3D7_0107700	159.6	230.47	0.367894	1.29047	7.18088	OK	11.0205	OK	43	plasmodium_falciparum	PF3D7_0107700		conserved Plasmodium membrane protein, unknown function	1:320168-321508	+
PF3D7_1208100	223.13	319.99	0.367703	1.2903	1.02955	OK	1.67882	OK	43	plasmodium_falciparum	PF3D7_1208100		conserved Plasmodium protein, unknown function	12:361900-375874	+
PF3D7_0917700	36.75	57.14	0.367023	1.28969	2.18683	OK	2.72993	OK	43	plasmodium_falciparum	PF3D7_0917700		XPA binding protein 1, putative	9:732951-734027	+
PF3D7_1352700	469.36	666.65	0.366938	1.28961	3.81125	OK	6.22523	OK	43	plasmodium_falciparum	PF3D7_1352700		P-loop containing nucleoside triphosphate hydrolase, putative	13:2101485-2109086	+
PF3D7_1229500	3969.64	5594.12	0.36623	1.28898	146.922	OK	244.674	OK	43	plasmodium_falciparum	PF3D7_1229500	CCT3	T-complex protein 1 subunit gamma	12:1211788-1213563	+
PF3D7_0607800	964.98	1363.77	0.366094	1.28886	29.9204	OK	49.0293	OK	43	plasmodium_falciparum	PF3D7_0607800		GTP-binding protein, putative	6:329537-331725	-
PF3D7_0926600	34.13	53.33	0.365319	1.28817	0.521386	OK	0.794164	OK	43	plasmodium_falciparum	PF3D7_0926600		conserved Plasmodium membrane protein, unknown function	9:1084696-1089093	+
PF3D7_0217300	230.48	329.51	0.36514	1.28801	27.127	OK	47.6637	OK	43	plasmodium_falciparum	PF3D7_0217300		AP-2 complex subunit sigma, putative	2:715798-716549	-
PF3D7_0703400	230.48	329.51	0.36514	1.28801	5.88311	OK	9.47902	OK	43	plasmodium_falciparum	PF3D7_0703400		conserved Plasmodium protein, unknown function	7:129370-131832	-
PF3D7_0318800	24.68	40	0.364899	1.28779	1.43782	OK	2.11406	OK	43	plasmodium_falciparum	PF3D7_0318800		triosephosphate isomerase, putative	3:789858-791308	+
PF3D7_1404200	4607.01	6481.72	0.364663	1.28758	656.769	OK	1147.48	OK	43	plasmodium_falciparum	PF3D7_1404200		conserved Plasmodium protein, unknown function	14:147961-148415	+
PF3D7_1347000	1547.22	2178.98	0.363996	1.28699	85.8656	OK	140.677	OK	43	plasmodium_falciparum	PF3D7_1347000	WDR92	WD repeat-containing protein 92, putative	13:1882964-1884946	-
PF3D7_0418200	1372.39	1931.37	0.362921	1.28603	64.1072	OK	92.3731	OK	43	plasmodium_falciparum	PF3D7_0418200	EIF3M	eukaryotic translation initiation factor 3 subunit M, putative	4:817400-818689	+
PF3D7_0934800	1145.06	1611.38	0.36231	1.28548	67.1481	OK	109.556	OK	43	plasmodium_falciparum	PF3D7_0934800	PKAc	cAMP-dependent protein kinase catalytic subunit	9:1361935-1363848	+
PF3D7_1142500	711.92	1003.78	0.362227	1.28541	111.015	OK	178.425	OK	43	plasmodium_falciparum	PF3D7_1142500	RPL28	60S ribosomal protein L28	11:1705696-1706573	-
PF3D7_1143200	1460.59	2053.27	0.361967	1.28518	87.3911	OK	146.623	OK	43	plasmodium_falciparum	PF3D7_1143200		DnaJ protein, putative	11:1729793-1730899	+
PF3D7_1348400	8528.87	11955.8	0.361252	1.28454	53.5817	OK	80.0478	OK	43	plasmodium_falciparum	PF3D7_1348400		conserved Plasmodium membrane protein, unknown function	13:1935596-1947380	-
PF3D7_0208700.2	75.08	110.47	0.36117	1.28447	94.9346	OK	272.592	OK	43	plasmodium_falciparum	PF3D7_0208700.2		conserved Plasmodium protein, unknown function	2:356501-358014	-
PF3D7_1343700	1287.86	1809.47	0.361042	1.28435	35.9703	OK	59.3084	OK	43	plasmodium_falciparum	PF3D7_1343700	K13	kelch protein K13	13:1724817-1726997	-
PF3D7_0627700	1248.49	1754.23	0.360998	1.28431	21.7733	OK	36.5465	OK	43	plasmodium_falciparum	PF3D7_0627700		transportin	6:1108197-1111640	+
PF3D7_0828500	786.47	1106.63	0.360634	1.28399	42.6074	OK	72.887	OK	43	plasmodium_falciparum	PF3D7_0828500		translation initiation factor eIF-2B subunit alpha, putative	8:1226750-1228409	-
PF3D7_0802200	2001.88	2807.54	0.360222	1.28362	186.717	OK	290.095	OK	43	plasmodium_falciparum	PF3D7_0802200	1-CysPxn	1-cys peroxiredoxin	8:165416-166078	+
PF3D7_1345600	1335.64	1874.23	0.359839	1.28328	71.1571	OK	118.392	OK	43	plasmodium_falciparum	PF3D7_1345600		inner membrane complex protein	13:1826411-1827649	+
PF3D7_0528500	2005.56	2811.35	0.359727	1.28318	125.788	OK	214.259	OK	43	plasmodium_falciparum	PF3D7_0528500	CPalpha	F-actin-capping protein subunit alpha, putative	5:1174907-1177067	+
PF3D7_0206200	1333.54	1870.42	0.359355	1.28285	47.4806	OK	79.2447	OK	43	plasmodium_falciparum	PF3D7_0206200	PAT	pantothenate transporter	2:249030-250727	+
PF3D7_1249000	76.65	112.38	0.358639	1.28222	2.26674	OK	4.12127	OK	43	plasmodium_falciparum	PF3D7_1249000		conserved Plasmodium membrane protein, unknown function	12:2005175-2007193	-
PF3D7_0112900	9.98	19.05	0.358435	1.28203	1.10311	OK	1.22828	OK	43	plasmodium_falciparum	PF3D7_0112900		Plasmodium exported protein, unknown function	1:486500-487186	+
PF3D7_1427200	279.83	396.18	0.358137	1.28177	37.7421	OK	66.091	OK	43	plasmodium_falciparum	PF3D7_1427200	Sel4	selenoprotein	14:1061805-1062392	+
PF3D7_1029800	347.04	489.51	0.356984	1.28075	15.3698	OK	25.7228	OK	43	plasmodium_falciparum	PF3D7_1029800		RAP protein, putative	10:1211658-1212971	-
PF3D7_0421600	16.8	28.57	0.356628	1.28043	0.922804	OK	1.21564	OK	43	plasmodium_falciparum	PF3D7_0421600	VAR	erythrocyte membrane protein 1 (PfEMP1)-like pseudogene	4:986135-987447	+
PF3D7_0927900	1181.81	1653.29	0.356266	1.28011	64.8057	OK	110.243	OK	43	plasmodium_falciparum	PF3D7_0927900	PSD	phosphatidylserine decarboxylase	9:1131074-1132135	-
PF3D7_0422400	2933.26	4095.12	0.356108	1.27997	338.626	OK	559.409	OK	43	plasmodium_falciparum	PF3D7_0422400	RPS19	40S ribosomal protein S19	4:1026648-1027399	+
PF3D7_0936400	1317.26	1839.95	0.355003	1.27899	118.46	OK	203.534	OK	43	plasmodium_falciparum	PF3D7_0936400	REX4	ring-exported protein 4	9:1440783-1441660	+
PF3D7_0609800	570.69	799.98	0.354867	1.27887	36.011	OK	58.0849	OK	43	plasmodium_falciparum	PF3D7_0609800	DHHC2	palmitoyltransferase, putative	6:421157-422622	-
PF3D7_0801400	2995.74	4177.02	0.354806	1.27881	595.817	OK	1054.13	OK	43	plasmodium_falciparum	PF3D7_0801400		probable protein, unknown function	8:104525-104888	-
PF3D7_0700200	7.35	15.24	0.354653	1.27868	0.693199	OK	0.926842	OK	43	plasmodium_falciparum	PF3D7_0700200	RIF	rifin	7:30097-31269	+
PF3D7_1411600	61.95	91.43	0.354613	1.27864	1.97886	OK	3.11104	OK	43	plasmodium_falciparum	PF3D7_1411600		GTP-binding protein, putative	14:472850-474826	+
PF3D7_0515800	395.86	556.17	0.354275	1.27834	87.3626	OK	140.49	OK	43	plasmodium_falciparum	PF3D7_0515800		BolA-like protein, putative	5:658423-658677	-
PF3D7_1030800	513.99	719.98	0.353393	1.27756	46.286	OK	78.0549	OK	43	plasmodium_falciparum	PF3D7_1030800		calmodulin, putative	10:1250045-1250683	+
PF3D7_0918300	684.09	956.16	0.352978	1.27719	42.8817	OK	71.5325	OK	43	plasmodium_falciparum	PF3D7_0918300	EIF3F	eukaryotic translation initiation factor 3 subunit F, putative	9:751358-752422	-
PF3D7_0705400	11785	16384.3	0.352725	1.27697	291.821	OK	479.932	OK	43	plasmodium_falciparum	PF3D7_0705400	MCM7	DNA replication licensing factor MCM7	7:264973-267438	-
PF3D7_0606600	2471.77	3439.9	0.352545	1.27681	23.2011	OK	36.1043	OK	43	plasmodium_falciparum	PF3D7_0606600		conserved Plasmodium protein, unknown function	6:270332-277762	-
PF3D7_0500200	4.73	11.43	0.35089	1.27535	25.0361	OK	15.5769	OK	43	plasmodium_falciparum	PF3D7_0500200		erythrocyte membrane protein 1 (PfEMP1),pseudogene	5:29233-29304	-
PF3D7_0900200	4.73	11.43	0.35089	1.27535	0.445671	OK	0.475321	OK	43	plasmodium_falciparum	PF3D7_0900200	RIF	rifin	9:29797-31157	-
PF3D7_1463100	4.73	11.43	0.35089	1.27535	0.30175	OK	0.331219	OK	43	plasmodium_falciparum	PF3D7_1463100		conserved Plasmodium protein, unknown function,pseudogene	14:2568082-2569307	-
PF3D7_0419400	464.64	649.5	0.350483	1.27499	3.77889	OK	6.27791	OK	43	plasmodium_falciparum	PF3D7_0419400		conserved Plasmodium protein, unknown function	4:857998-865957	+
PF3D7_1131500	30946	42922.6	0.350477	1.27498	2288.19	OK	3843.16	OK	43	plasmodium_falciparum	PF3D7_1131500		conserved Plasmodium protein, unknown function	11:1210686-1211456	-
PF3D7_0707500	25.2	40	0.350234	1.27477	0.366479	OK	0.523356	OK	43	plasmodium_falciparum	PF3D7_0707500		conserved Plasmodium protein, unknown function	7:348277-353082	+
PF3D7_1103000	25.2	40	0.350234	1.27477	4.89059	OK	1.75423	OK	43	plasmodium_falciparum	PF3D7_1103000		conserved Plasmodium protein, unknown function	11:138646-139034	+
PF3D7_1465800	1923.66	2672.3	0.350228	1.27476	5.82089	OK	9.82164	OK	43	plasmodium_falciparum	PF3D7_1465800		dynein beta chain, putative	14:2662020-2682705	+
PF3D7_0530600	720.85	1003.78	0.349401	1.27403	25.9977	OK	40.172	OK	43	plasmodium_falciparum	PF3D7_0530600		XAP-5 DNA binding protein, putative	5:1248368-1249961	-
PF3D7_1304000	1989.81	2761.82	0.349396	1.27403	37.9756	OK	62.152	OK	43	plasmodium_falciparum	PF3D7_1304000		condensin complex subunit 2, putative	13:216652-220029	-
PF3D7_0625000.2	2.1	7.62	0.349279	1.27392	4.2927	OK	29.3319	OK	43	plasmodium_falciparum	PF3D7_0625000.2		sphingomyelin synthase 1, putative	6:1020024-1021875	+
PF3D7_1401000	2.1	7.62	0.349279	1.27392	0.388351	OK	0.202066	OK	43	plasmodium_falciparum	PF3D7_1401000	GBPH	glycophorin binding protein	14:34693-35773	-
PF3D7_0316700	415.81	580.94	0.348975	1.27366	33.8956	OK	55.6808	OK	43	plasmodium_falciparum	PF3D7_0316700	YOP1	HVA22/TB2/DP1 family protein, putative	3:674458-675636	+
PF3D7_1428200	792.77	1102.83	0.348832	1.27353	18.8603	OK	32.4213	OK	43	plasmodium_falciparum	PF3D7_1428200	MFS5	metabolite/drug transporter, putative	14:1101958-1104387	+
PF3D7_1359900	1314.64	1824.71	0.348414	1.27316	12.3432	OK	20.8277	OK	43	plasmodium_falciparum	PF3D7_1359900		conserved Plasmodium membrane protein, unknown function	13:2395974-2402354	+
PF3D7_1132200	11431.2	15824.3	0.348219	1.27299	418.156	OK	706.883	OK	43	plasmodium_falciparum	PF3D7_1132200	TCP1	T-complex protein 1 subunit alpha	11:1248310-1250232	-
PF3D7_0501600	29.4	45.71	0.348103	1.27289	1.66225	OK	2.4828	OK	43	plasmodium_falciparum	PF3D7_0501600	RAP2	rhoptry-associated protein 2	5:84041-85237	-
PF3D7_1217000	29.4	45.71	0.348103	1.27289	2.91203	OK	5.61566	OK	43	plasmodium_falciparum	PF3D7_1217000		conserved Plasmodium protein, unknown function	12:674349-674777	-
PF3D7_1459200	334.96	468.56	0.348087	1.27287	7.12805	OK	11.6993	OK	43	plasmodium_falciparum	PF3D7_1459200		WD repeat-containing protein, putative	14:2427224-2430091	-
PF3D7_0911300	69.3	100.95	0.348048	1.27284	0.426765	OK	0.703895	OK	43	plasmodium_falciparum	PF3D7_0911300	CRMP1	cysteine repeat modular protein 1	9:511467-521529	+
PF3D7_1420900	1410.72	1954.23	0.346568	1.27153	68.7851	OK	115.672	OK	43	plasmodium_falciparum	PF3D7_1420900		mannose-1-phosphate guanyltransferase, putative	14:865346-866805	-
PF3D7_1203200	3828.41	5293.18	0.346259	1.27126	682.367	OK	1154.28	OK	43	plasmodium_falciparum	PF3D7_1203200	SRP14	signal recognition particle subunit SRP14	12:172936-173361	+
PF3D7_1432300	275.11	384.75	0.345476	1.27057	3.19801	OK	5.65585	OK	43	plasmodium_falciparum	PF3D7_1432300		conserved Plasmodium protein, unknown function	14:1269368-1274667	-
PF3D7_1029400	647.87	899.02	0.345203	1.27033	25.0518	OK	42.5008	OK	43	plasmodium_falciparum	PF3D7_1029400		LEM3/CDC50 family protein, putative	10:1200894-1202399	-
PF3D7_0526500	320.78	447.61	0.345042	1.27019	5.25636	OK	8.57947	OK	43	plasmodium_falciparum	PF3D7_0526500		conserved Plasmodium protein, unknown function	5:1090930-1095084	+
PF3D7_1105300	313.96	438.08	0.344793	1.26997	6.67337	OK	12.6513	OK	43	plasmodium_falciparum	PF3D7_1105300		conserved Plasmodium protein, unknown function	11:231847-234238	-
PF3D7_1244900	557.04	773.31	0.344699	1.26989	14.5814	OK	24.6963	OK	43	plasmodium_falciparum	PF3D7_1244900		conserved Plasmodium protein, unknown function	12:1877039-1880041	+
PF3D7_0321900	1359.79	1878.04	0.343339	1.26869	20.2239	OK	34.6717	OK	43	plasmodium_falciparum	PF3D7_0321900	CARL	cyclic amine resistance locus protein	3:922974-927942	+
PF3D7_0312300	397.44	552.36	0.343189	1.26856	24.7301	OK	43.2286	OK	43	plasmodium_falciparum	PF3D7_0312300	RPN12	26S proteasome regulatory subunit RPN12,putative	3:521969-522883	+
PF3D7_0828400	118.13	167.61	0.342807	1.26822	3.97399	OK	6.36934	OK	43	plasmodium_falciparum	PF3D7_0828400	OXA1	mitochondrial inner membrane protein OXA1,putative	8:1224094-1225863	-
PF3D7_0812300	133.35	188.57	0.342749	1.26817	5.84931	OK	9.80828	OK	43	plasmodium_falciparum	PF3D7_0812300	SSP3	sporozoite surface protein 3, putative	8:618843-620228	-
PF3D7_1445500	475.14	659.03	0.342638	1.26807	60.3348	OK	104.651	OK	43	plasmodium_falciparum	PF3D7_1445500		conserved Plasmodium protein, unknown function	14:1867616-1868065	+
PF3D7_1113100	1000.68	1380.91	0.341478	1.26705	90.6441	OK	151.705	OK	43	plasmodium_falciparum	PF3D7_1113100	PRL	protein tyrosine phosphatase	11:511105-511761	-
PF3D7_1446900	6298.08	8654.99	0.340276	1.266	311.084	OK	534.207	OK	43	plasmodium_falciparum	PF3D7_1446900		glutaminyl-peptide cyclotransferase, putative	14:1924425-1926650	-
PF3D7_1115300	13.13	22.86	0.339972	1.26573	13.8266	OK	12.5481	OK	43	plasmodium_falciparum	PF3D7_1115300	FP2B	cysteine proteinase falcipain 2b	11:581250-582698	-
PF3D7_0320900	1440.64	1982.8	0.339865	1.26564	168.741	OK	279.236	OK	43	plasmodium_falciparum	PF3D7_0320900	H2A.Z	histone H2A variant, putative	3:875213-876295	+
PF3D7_0812800	28.35	43.81	0.339753	1.26554	7.0563	OK	13.2096	OK	43	plasmodium_falciparum	PF3D7_0812800		conserved Plasmodium protein, unknown function	8:635537-635755	-
PF3D7_1123500	397.44	550.46	0.339642	1.26544	6.01251	OK	10.1039	OK	43	plasmodium_falciparum	PF3D7_1123500		conserved Plasmodium protein, unknown function	11:929354-933364	-
PF3D7_0925000	3698.21	5079.85	0.339377	1.26521	329.631	OK	552.698	OK	43	plasmodium_falciparum	PF3D7_0925000		conserved Plasmodium protein, unknown function	9:1012118-1013863	+
PF3D7_0913500	260.41	361.89	0.338304	1.26427	11.3622	OK	19.1485	OK	43	plasmodium_falciparum	PF3D7_0913500		protease, putative	9:582340-583968	-
PF3D7_0620700	4961.92	6805.52	0.33807	1.26406	233.912	OK	421.715	OK	43	plasmodium_falciparum	PF3D7_0620700		DnaJ protein, putative	6:859026-860114	-
PF3D7_0323100	1325.14	1820.9	0.33796	1.26397	17.1177	OK	28.9218	OK	43	plasmodium_falciparum	PF3D7_0323100		conserved Plasmodium protein, unknown function	3:971166-975794	+
PF3D7_0218600	1582.4	2173.27	0.337874	1.26389	13.3432	OK	22.4603	OK	43	plasmodium_falciparum	PF3D7_0218600		conserved Plasmodium protein, unknown function	2:755418-762560	+
PF3D7_0414900	92.4	131.42	0.337219	1.26332	4.75977	OK	9.15889	OK	43	plasmodium_falciparum	PF3D7_0414900	ARO	armadillo-domain containing rhoptry protein	4:665973-668147	+
PF3D7_1231100	711.4	979.02	0.337116	1.26323	65.2336	OK	107.707	OK	43	plasmodium_falciparum	PF3D7_1231100	RAB2	ras-related protein Rab-2	12:1276257-1277734	+
PF3D7_1204300	1528.84	2097.08	0.336477	1.26267	176.319	OK	296.782	OK	43	plasmodium_falciparum	PF3D7_1204300	EIF5A	eukaryotic translation initiation factor 5A	12:205491-205976	-
PF3D7_0824100	297.16	411.42	0.336177	1.26241	14.2581	OK	23.8961	OK	43	plasmodium_falciparum	PF3D7_0824100		exonuclease, putative	8:1052771-1053991	+
PF3D7_0900400	301.36	417.13	0.336098	1.26234	17.8833	OK	30.3567	OK	43	plasmodium_falciparum	PF3D7_0900400	RIF	rifin	9:39554-40740	+
PF3D7_0606800	439.44	605.7	0.335544	1.26185	23.8623	OK	35.0058	OK	43	plasmodium_falciparum	PF3D7_0606800		probable protein, unknown function	6:288377-289276	-
PF3D7_0828600	1900.03	2601.83	0.335184	1.26154	62.0304	OK	108.411	OK	43	plasmodium_falciparum	PF3D7_0828600	FT1	folate transporter 1	8:1229899-1232132	-
PF3D7_0615100	2335.27	3196.1	0.334983	1.26136	107.509	OK	180.292	OK	43	plasmodium_falciparum	PF3D7_0615100	ENR	enoyl-acyl carrier reductase	6:623023-624321	-
PF3D7_0209100	1224.86	1678.05	0.334588	1.26102	35.7868	OK	60.3838	OK	43	plasmodium_falciparum	PF3D7_0209100		phospholipase A2, putative	2:381130-383445	-
PF3D7_1401600	2995.74	4097.02	0.334565	1.261	121.681	OK	207.86	OK	43	plasmodium_falciparum	PF3D7_1401600		Plasmodium exported protein (PHISTb), unknown function	14:61364-62988	-
PF3D7_1472500	1890.05	2584.69	0.333765	1.2603	167.835	OK	286.798	OK	43	plasmodium_falciparum	PF3D7_1472500		conserved Plasmodium protein, unknown function	14:2961722-2962645	-
PF3D7_1009100	1363.99	1866.61	0.333756	1.26029	49.5468	OK	98.5196	OK	43	plasmodium_falciparum	PF3D7_1009100		conserved Plasmodium membrane protein, unknown function	10:372519-374072	+
PF3D7_0726500	7857.38	10729.2	0.333703	1.26024	48.5843	OK	82.8069	OK	43	plasmodium_falciparum	PF3D7_0726500		ubiquitin carboxyl-terminal hydrolase, putative	7:1126556-1136577	-
PF3D7_0507500	50.93	74.28	0.333248	1.25985	1.55194	OK	2.39233	OK	43	plasmodium_falciparum	PF3D7_0507500	SUB1	subtilisin-like protease 1	5:307490-309556	-
PF3D7_1337200	177.98	247.61	0.333131	1.25974	2.97635	OK	4.99932	OK	43	plasmodium_falciparum	PF3D7_1337200	DXS	1-deoxy-D-xylulose 5-phosphate synthase	13:1497877-1501494	+
PF3D7_1359800	177.98	247.61	0.333131	1.25974	15.1603	OK	26.7595	OK	43	plasmodium_falciparum	PF3D7_1359800		ADP-ribosylation factor, putative	13:2393370-2394355	+
PF3D7_1305200	368.04	506.65	0.332675	1.25935	22.2145	OK	37.557	OK	43	plasmodium_falciparum	PF3D7_1305200	ApiAP2	transcription factor with AP2 domain(s)	13:255130-256116	+
PF3D7_1317400	1361.36	1860.9	0.33256	1.25925	116.503	OK	208.422	OK	43	plasmodium_falciparum	PF3D7_1317400		conserved Plasmodium protein, unknown function	13:733245-733862	+
PF3D7_0620500	587.49	805.69	0.332417	1.25912	17.5829	OK	29.9803	OK	43	plasmodium_falciparum	PF3D7_0620500		cleavage stimulation factor subunit 1, putative	6:855160-857112	+
PF3D7_1141400	259.36	358.08	0.331603	1.25841	13.9117	OK	22.9185	OK	43	plasmodium_falciparum	PF3D7_1141400	PIGH	phosphatidylinositol N-acetylglucosaminyltransferase subunit H, putative	11:1663621-1665250	+
PF3D7_0209900	3.68	9.52	0.331232	1.25809	0.224663	OK	0.464281	OK	43	plasmodium_falciparum	PF3D7_0209900			2:407900-408438	+
PF3D7_1202500	372.76	512.37	0.331216	1.25807	6.72601	OK	11.6001	OK	43	plasmodium_falciparum	PF3D7_1202500	TGS1	trimethylguanosine synthase, putative	12:144046-147285	-
PF3D7_1149600	27.3	41.9	0.330885	1.25778	0.830535	OK	1.26627	OK	43	plasmodium_falciparum	PF3D7_1149600		DnaJ protein, putative	11:2001068-2003313	+
PF3D7_1221200	675.17	923.78	0.330809	1.25772	111.526	OK	196.751	OK	43	plasmodium_falciparum	PF3D7_1221200		conserved Plasmodium protein, unknown function	12:849840-850652	+
PF3D7_0503500	1151.36	1571.38	0.33044	1.2574	26.4021	OK	45.3304	OK	43	plasmodium_falciparum	PF3D7_0503500		protein kinase, putative	5:142871-145423	-
PF3D7_0205900	8103.09	11030.2	0.330429	1.25739	159.784	OK	276.634	OK	43	plasmodium_falciparum	PF3D7_0205900	RPN1	26S proteasome regulatory subunit RPN1,putative	2:235237-238816	+
PF3D7_0822100	375.91	516.18	0.330261	1.25724	28.9586	OK	51.1108	OK	43	plasmodium_falciparum	PF3D7_0822100	MED7	mediator of RNA polymerase II transcription subunit 7, putative	8:981018-981722	-
PF3D7_0113900	474.09	649.5	0.329888	1.25692	36.9459	OK	60.5756	OK	43	plasmodium_falciparum	PF3D7_0113900	CBP1	Plasmodium exported protein (hyp8), unknown function	1:537109-538025	-
PF3D7_1210400	314.48	432.37	0.329693	1.25675	6.8606	OK	11.6349	OK	43	plasmodium_falciparum	PF3D7_1210400		general transcription factor 3C polypeptide 5,putative	12:466602-469307	-
PF3D7_0912200	5560.96	7565.49	0.32963	1.25669	272.136	OK	425.791	OK	43	plasmodium_falciparum	PF3D7_0912200		conserved Plasmodium membrane protein, unknown function	9:549085-550446	-
PF3D7_1356300	1042.68	1420.91	0.328534	1.25574	96.035	OK	152.943	OK	43	plasmodium_falciparum	PF3D7_1356300		ubiquitin-conjugating enzyme, putative	13:2231883-2233248	+
PF3D7_0903900	1320.94	1798.04	0.328071	1.25533	187.478	OK	324.32	OK	43	plasmodium_falciparum	PF3D7_0903900	RPL32	60S ribosomal protein L32	9:185821-186383	+
PF3D7_0910000	62.48	89.52	0.327847	1.25514	1.17413	OK	1.84498	OK	43	plasmodium_falciparum	PF3D7_0910000	SET4	SET domain protein, putative	9:452399-455743	-
PF3D7_0602400	445.74	609.51	0.327449	1.25479	9.45707	OK	15.9999	OK	43	plasmodium_falciparum	PF3D7_0602400	EF-G	elongation factor G	6:101385-104561	-
PF3D7_0514500	12465.4	16915.7	0.327321	1.25468	1074.99	OK	1905.89	OK	43	plasmodium_falciparum	PF3D7_0514500		conserved Plasmodium membrane protein, unknown function	5:605027-606330	-
PF3D7_0723700	975.48	1327.58	0.326919	1.25433	19.0406	OK	32.658	OK	43	plasmodium_falciparum	PF3D7_0723700		metallo-hydrolase/oxidoreductase, putative	7:988145-991243	+
PF3D7_1459500	7.88	15.24	0.326651	1.2541	0.199225	OK	0.266038	OK	43	plasmodium_falciparum	PF3D7_1459500		conserved Plasmodium protein, unknown function	14:2436695-2439616	+
PF3D7_0936100	28.88	43.81	0.326373	1.25386	2.11903	OK	3.75272	OK	43	plasmodium_falciparum	PF3D7_0936100	ETRAMP9	early transcribed membrane protein	9:1430607-1431146	-
PF3D7_1129000	871	1184.73	0.325891	1.25344	53.6579	OK	91.6004	OK	43	plasmodium_falciparum	PF3D7_1129000	SpdSyn	spermidine synthase	11:1121930-1123377	+
PF3D7_0303000	360.69	493.32	0.32581	1.25337	9.04346	OK	15.3099	OK	43	plasmodium_falciparum	PF3D7_0303000	NSF	N-ethylmaleimide-sensitive fusion protein	3:159353-161704	-
PF3D7_0625600	16.28	26.67	0.325662	1.25324	0.480913	OK	0.818506	OK	43	plasmodium_falciparum	PF3D7_0625600		poly(A) polymerase PAP, putative	6:1039655-1041550	+
PF3D7_1428500	420.01	573.32	0.325142	1.25279	1.96036	OK	4.4584	OK	43	plasmodium_falciparum	PF3D7_1428500		protein kinase, putative	14:1118591-1126292	+
PF3D7_0720200	676.22	919.97	0.324911	1.25259	97.0167	OK	172.201	OK	43	plasmodium_falciparum	PF3D7_0720200		conserved Plasmodium protein, unknown function	7:879454-879946	+
PF3D7_1471300	293.48	401.89	0.324825	1.25251	6.43091	OK	12.2517	OK	43	plasmodium_falciparum	PF3D7_1471300		conserved Plasmodium protein, unknown function	14:2915747-2918006	-
PF3D7_1438100	793.3	1078.06	0.324546	1.25227	38.629	OK	68.1002	OK	43	plasmodium_falciparum	PF3D7_1438100	SEC62	secretory complex protein 62	14:1541359-1542872	-
PF3D7_1111000	334.43	457.13	0.324404	1.25215	10.6517	OK	18.1313	OK	43	plasmodium_falciparum	PF3D7_1111000		tRNA m5C-methyltransferase, putative	11:434802-436541	+
PF3D7_1127200	34.65	51.43	0.322806	1.25076	6.39198	OK	10.7786	OK	43	plasmodium_falciparum	PF3D7_1127200		conserved Plasmodium protein, unknown function	11:1062718-1063072	+
PF3D7_1111700	53.03	76.19	0.321913	1.24999	1.21312	OK	2.18443	OK	43	plasmodium_falciparum	PF3D7_1111700		conserved Plasmodium protein, unknown function	11:452459-454861	-
PF3D7_0905000	67.2	95.24	0.321027	1.24922	4.47334	OK	7.67865	OK	43	plasmodium_falciparum	PF3D7_0905000		conserved Plasmodium protein, unknown function	9:234501-235346	-
PF3D7_1242600	185.86	255.23	0.320921	1.24913	6.20386	OK	10.6307	OK	43	plasmodium_falciparum	PF3D7_1242600		protein farnesyltransferase subunit alpha	12:1800562-1802310	+
PF3D7_1358400	210.01	287.61	0.320269	1.24856	23.0509	OK	44.982	OK	43	plasmodium_falciparum	PF3D7_1358400		conserved Plasmodium protein, unknown function	13:2317002-2317844	+
PF3D7_1248700	11024.3	14852.9	0.319716	1.24808	108.937	OK	187.427	OK	43	plasmodium_falciparum	PF3D7_1248700		conserved Plasmodium protein, unknown function	12:1994775-2000744	+
PF3D7_1242800	2557.87	3449.42	0.31962	1.248	105.225	OK	180.563	OK	43	plasmodium_falciparum	PF3D7_1242800	rabGDI	rab specific GDP dissociation inhibitor	12:1805380-1807356	-
PF3D7_1211100	487.74	660.93	0.318786	1.24728	39.9797	OK	69.2364	OK	43	plasmodium_falciparum	PF3D7_1211100		HSP20-like chaperone	12:490862-491557	+
PF3D7_0709000	469.36	636.17	0.318732	1.24723	20.1448	OK	24.7943	OK	43	plasmodium_falciparum	PF3D7_0709000	CRT	chloroquine resistance transporter	7:403222-406317	+
PF3D7_0720700	2333.69	3144.67	0.318673	1.24718	21.1424	OK	36.3981	OK	43	plasmodium_falciparum	PF3D7_0720700		phosphoinositide-binding protein, putative	7:891683-899051	+
PF3D7_1341600	400.06	542.84	0.318587	1.24711	9.33284	OK	16.5981	OK	43	plasmodium_falciparum	PF3D7_1341600	GPI10	GPI mannosyltransferase 3	13:1642119-1644479	+
PF3D7_1027200	974.95	1316.15	0.318454	1.24699	33.7268	OK	58.0229	OK	43	plasmodium_falciparum	PF3D7_1027200		mitochondrial ribosomal protein S22 precursor,putative	10:1138002-1139564	+
PF3D7_0827800	14893.1	20033.7	0.318137	1.24672	121.739	OK	211.227	OK	43	plasmodium_falciparum	PF3D7_0827800	SET3	SET domain protein, putative	8:1198858-1206057	+
PF3D7_0415300	5171.93	6959.8	0.318093	1.24668	75.8726	OK	132.325	OK	43	plasmodium_falciparum	PF3D7_0415300	CRK3	cdc2-related protein kinase 3	4:681810-685968	+
PF3D7_0810100	149.63	205.71	0.317677	1.24632	24.4442	OK	39.8538	OK	43	plasmodium_falciparum	PF3D7_0810100		apicoplast ribosomal protein L33 precursor,putative	8:519331-519991	-
PF3D7_1300200	27.83	41.9	0.317141	1.24586	1.75927	OK	2.69662	OK	43	plasmodium_falciparum	PF3D7_1300200	RIF	rifin	13:30605-31881	-
PF3D7_1351100	151.2	207.61	0.316659	1.24544	15.3964	OK	29.2115	OK	43	plasmodium_falciparum	PF3D7_1351100		conserved protein, unknown function	13:2040405-2041555	-
PF3D7_1347400	161.18	220.95	0.31637	1.24519	21.2383	OK	35.6556	OK	43	plasmodium_falciparum	PF3D7_1347400		conserved Plasmodium protein, unknown function	13:1895983-1896402	+
PF3D7_1451500	80.33	112.38	0.316306	1.24514	10.1724	OK	17.5985	OK	43	plasmodium_falciparum	PF3D7_1451500		pre-mRNA-splicing factor CWF18, putative	14:2113561-2114004	-
PF3D7_1356500	261.98	356.18	0.316063	1.24493	23.6332	OK	43.4951	OK	43	plasmodium_falciparum	PF3D7_1356500		conserved Plasmodium protein, unknown function	13:2239261-2240004	+
PF3D7_0518000	4278.87	5746.5	0.315839	1.24474	298.55	OK	511.135	OK	43	plasmodium_falciparum	PF3D7_0518000		conserved protein, unknown function	5:750661-752435	+
PF3D7_1324700	475.14	641.89	0.315422	1.24438	38.7773	OK	67.7073	OK	43	plasmodium_falciparum	PF3D7_1324700	YKT6.2	SNARE protein, putative	13:1034900-1035637	+
PF3D7_0816600	1422.27	1912.33	0.3154	1.24436	26.0417	OK	44.9779	OK	43	plasmodium_falciparum	PF3D7_0816600	ClpB1	chaperone protein ClpB1	8:762118-765330	-
PF3D7_0501300	47.78	68.57	0.315059	1.24406	2.95924	OK	4.64652	OK	43	plasmodium_falciparum	PF3D7_0501300	SBP1	skeleton-binding protein 1	5:68930-70113	+
PF3D7_1134500	174.31	238.09	0.314351	1.24345	1.96674	OK	3.37345	OK	43	plasmodium_falciparum	PF3D7_1134500		alpha/beta hydrolase, putative	11:1344303-1349763	+
PF3D7_1321600	306.61	415.23	0.313962	1.24312	6.86648	OK	12.5269	OK	43	plasmodium_falciparum	PF3D7_1321600	PDEgamma	phosphodiesterase gamma, putative	13:897716-901044	+
PF3D7_1407700	249.91	339.04	0.313264	1.24252	11.4525	OK	19.4019	OK	43	plasmodium_falciparum	PF3D7_1407700		conserved Plasmodium protein, unknown function	14:279176-280673	+
PF3D7_0516200	2516.4	3369.43	0.312116	1.24153	296.695	OK	519.964	OK	43	plasmodium_falciparum	PF3D7_0516200	RPS11	40S ribosomal protein S11	5:675809-676614	-
PF3D7_0304600	169.05	230.47	0.311822	1.24127	8.83002	OK	15.6375	OK	43	plasmodium_falciparum	PF3D7_0304600	CSP	circumsporozoite (CS) protein	3:221323-222516	-
PF3D7_0301500	144.9	198.09	0.311355	1.24087	8.63356	OK	16.4491	OK	43	plasmodium_falciparum	PF3D7_0301500		Plasmodium exported protein, unknown function	3:88250-89231	-
PF3D7_0516100	870.48	1167.59	0.31131	1.24083	7.01241	OK	12.1198	OK	43	plasmodium_falciparum	PF3D7_0516100	ATPase1	cation-transporting ATPase 1	5:667486-674861	+
PF3D7_0935900	85.05	118.09	0.311233	1.24077	3.18934	OK	5.18129	OK	43	plasmodium_falciparum	PF3D7_0935900	REX1	ring-exported protein 1	9:1420483-1422807	-
PF3D7_1200100	7646.85	10216.9	0.31077	1.24037	69.6427	OK	119.027	OK	43	plasmodium_falciparum	PF3D7_1200100	VAR	erythrocyte membrane protein 1, PfEMP1	12:16973-24497	+
PF3D7_1202900	816.92	1095.21	0.310525	1.24016	154.192	OK	258.46	OK	43	plasmodium_falciparum	PF3D7_1202900	HMGB1	high mobility group protein B1	12:162429-162722	-
PF3D7_1208600	213.68	289.52	0.309681	1.23943	51.47	OK	87.0961	OK	43	plasmodium_falciparum	PF3D7_1208600	TIM10	mitochondrial import inner membrane translocase subunit TIM10, putative	12:402300-402527	+
PF3D7_1123600	1387.62	1855.18	0.309391	1.23918	37.7585	OK	65.5273	OK	43	plasmodium_falciparum	PF3D7_1123600		RAP protein, putative	11:936084-938222	+
PF3D7_1139400	21	32.38	0.309254	1.23907	0.401503	OK	0.569758	OK	43	plasmodium_falciparum	PF3D7_1139400			11:1569604-1573189	+
PF3D7_1302300	328.13	441.89	0.308937	1.23879	41.3377	OK	76.2425	OK	43	plasmodium_falciparum	PF3D7_1302300		Plasmodium exported protein, unknown function	13:126611-127141	-
PF3D7_0215700	5644.96	7529.3	0.308808	1.23868	81.3577	OK	141.851	OK	43	plasmodium_falciparum	PF3D7_0215700	RPB2	DNA-directed RNA polymerase II subunit RPB2,putative	2:645929-650085	+
PF3D7_1001400	2.63	7.62	0.308793	1.23867	0.121297	OK	0.089574	OK	43	plasmodium_falciparum	PF3D7_1001400		alpha/beta hydrolase, putative	10:74661-77572	-
PF3D7_1035600	2.63	7.62	0.308793	1.23867	0.266192	OK	0.212141	OK	43	plasmodium_falciparum	PF3D7_1035600	H101	merozoite surface protein	10:1409281-1410555	+
PF3D7_1015700.1	16.8	26.67	0.306625	1.23681	2.81705	OK	9.98291	OK	43	plasmodium_falciparum	PF3D7_1015700.1		tubulin binding cofactor c, putative	10:629909-632061	-
PF3D7_1317700	112.88	154.28	0.304978	1.2354	10.4192	OK	19.8426	OK	43	plasmodium_falciparum	PF3D7_1317700		conserved Plasmodium protein, unknown function	13:738480-738953	-
PF3D7_1475100	214.73	289.52	0.304796	1.23524	2.71905	OK	4.76156	OK	43	plasmodium_falciparum	PF3D7_1475100		conserved Plasmodium protein, unknown function	14:3076442-3081022	+
PF3D7_1436900	22.58	34.28	0.304757	1.23521	2.14544	OK	3.69795	OK	43	plasmodium_falciparum	PF3D7_1436900		histidine triad protein, putative	14:1500128-1500965	-
PF3D7_1142400	242.03	325.7	0.304591	1.23507	8.87972	OK	14.5285	OK	43	plasmodium_falciparum	PF3D7_1142400	CPO	coproporphyrinogen-III oxidase	11:1702089-1703642	-
PF3D7_1037300	2650.8	3523.71	0.304542	1.23503	167.181	OK	294.044	OK	43	plasmodium_falciparum	PF3D7_1037300	ADT	ADP/ATP transporter on adenylate translocase	10:1477940-1478845	-
PF3D7_1462100	81.38	112.38	0.304474	1.23497	1.19363	OK	2.06582	OK	43	plasmodium_falciparum	PF3D7_1462100		conserved Plasmodium protein, unknown function	14:2519205-2523209	-
PF3D7_0219100	921.4	1226.63	0.303664	1.23428	41.5112	OK	69.2103	OK	43	plasmodium_falciparum	PF3D7_0219100		conserved protein, unknown function	2:769761-771041	+
PF3D7_0823600	12.6	20.95	0.303364	1.23402	0.70956	OK	0.965466	OK	43	plasmodium_falciparum	PF3D7_0823600	LipB	lipoate-protein ligase B	8:1039907-1041211	-
PF3D7_1222600	12.6	20.95	0.303364	1.23402	0.117351	OK	0.166368	OK	43	plasmodium_falciparum	PF3D7_1222600	AP2-G	transcription factor with AP2 domain(s)	12:907203-914501	+
PF3D7_1332300	256.73	344.75	0.303198	1.23388	28.6267	OK	51.4787	OK	43	plasmodium_falciparum	PF3D7_1332300	TRAPPC2	trafficking protein particle complex subunit 2,putative	13:1336401-1336892	+
PF3D7_1215900	193.73	260.94	0.302166	1.23299	5.64144	OK	9.93006	OK	43	plasmodium_falciparum	PF3D7_1215900	SR10	serpentine receptor, putative	12:641552-643519	+
PF3D7_1127300	39.9	57.14	0.302099	1.23294	2.51034	OK	4.11062	OK	43	plasmodium_falciparum	PF3D7_1127300		methyltransferase, putative	11:1063670-1064551	-
PF3D7_1367100	2420.32	3207.53	0.301205	1.23217	110.416	OK	191.611	OK	43	plasmodium_falciparum	PF3D7_1367100		U1 small nuclear ribonucleoprotein, putative	13:2681321-2682592	+
PF3D7_1019300	4788.66	6340.77	0.301006	1.232	52.0776	OK	91.2145	OK	43	plasmodium_falciparum	PF3D7_1019300		zinc finger protein, putative	10:774929-780732	-
PF3D7_0524400	980.2	1300.91	0.300674	1.23172	49.718	OK	88.9689	OK	43	plasmodium_falciparum	PF3D7_0524400	RBG1	ribosome-interacting GTPase 1, putative	5:1013453-1014550	-
PF3D7_1410300	795.92	1057.11	0.30064	1.23169	3.73836	OK	7.01841	OK	43	plasmodium_falciparum	PF3D7_1410300		WD repeat-containing protein, putative	14:403652-417062	-
PF3D7_0623600	904.08	1199.97	0.300458	1.23154	27.6081	OK	48.4284	OK	43	plasmodium_falciparum	PF3D7_0623600		transcription or splicing factor-like protein,putative	6:956765-958756	+
PF3D7_0827600	752.87	999.97	0.300436	1.23152	8.42747	OK	14.5107	OK	43	plasmodium_falciparum	PF3D7_0827600		conserved Plasmodium protein, unknown function	8:1187623-1192925	-
PF3D7_1322800	124.95	169.52	0.300337	1.23143	18.4168	OK	34.0619	OK	43	plasmodium_falciparum	PF3D7_1322800		conserved Plasmodium protein, unknown function	13:960166-960646	+
PF3D7_1472900	643.67	855.21	0.300028	1.23117	32.7085	OK	58.9301	OK	43	plasmodium_falciparum	PF3D7_1472900		dihydroorotase, putative	14:2972978-2974054	+
PF3D7_1455900	381.69	508.56	0.299389	1.23062	22.6262	OK	41.9751	OK	43	plasmodium_falciparum	PF3D7_1455900		polyprenol reductase, putative	14:2290887-2292691	-
PF3D7_1034900	2797.28	3698.94	0.299074	1.23035	60.5617	OK	106.758	OK	43	plasmodium_falciparum	PF3D7_1034900	MRScyt	methionine--tRNA ligase	10:1383450-1386119	+
PF3D7_1370900	53.03	74.28	0.299046	1.23033	7.79995	OK	11.3552	OK	43	plasmodium_falciparum	PF3D7_1370900			13:2797507-2798103	+
PF3D7_1246800	648.92	860.93	0.298544	1.2299	46.7785	OK	81.8844	OK	43	plasmodium_falciparum	PF3D7_1246800	SRPR-beta	signal recognition particle receptor, beta subunit	12:1941365-1942491	+
PF3D7_1146800	1798.18	2377.07	0.298082	1.22951	10.9216	OK	19.1352	OK	43	plasmodium_falciparum	PF3D7_1146800		conserved Plasmodium protein, unknown function	11:1843645-1853372	-
PF3D7_1446200	3347.5	4420.82	0.297918	1.22937	92.3273	OK	176.533	OK	43	plasmodium_falciparum	PF3D7_1446200	LAP	M17 leucyl aminopeptidase	14:1893200-1895017	-
PF3D7_1447700	164.33	220.95	0.297419	1.22894	8.5556	OK	14.8331	OK	43	plasmodium_falciparum	PF3D7_1447700		conserved Plasmodium protein, unknown function	14:1943936-1944964	-
PF3D7_0609700	5856.55	7725.49	0.297141	1.22871	59.0143	OK	103.829	OK	43	plasmodium_falciparum	PF3D7_0609700		conserved Plasmodium protein, unknown function	6:413652-419781	+
PF3D7_0702600	19.95	30.48	0.29703	1.22861	4.52532	OK	6.92113	OK	43	plasmodium_falciparum	PF3D7_0702600		chitinase precursor fragment, truncated	7:109915-110178	+
PF3D7_1475000	19.95	30.48	0.29703	1.22861	0.732279	OK	2.15734	OK	43	plasmodium_falciparum	PF3D7_1475000	MED31	mediator of RNA polymerase II transcription subunit 31, putative	14:3075788-3076186	+
PF3D7_0705200	48.83	68.57	0.296907	1.22851	0.670277	OK	1.07592	OK	43	plasmodium_falciparum	PF3D7_0705200		conserved Plasmodium protein, unknown function	7:256086-260684	+
PF3D7_1202800	271.43	361.89	0.296584	1.22823	49.5384	OK	90.5906	OK	43	plasmodium_falciparum	PF3D7_1202800		conserved Plasmodium protein, unknown function	12:160716-161255	+
PF3D7_1029000	4.2	9.52	0.295804	1.22757	0.16595	OK	0.191257	OK	43	plasmodium_falciparum	PF3D7_1029000		conserved Plasmodium protein, unknown function,pseudogene	10:1187503-1189589	-
PF3D7_1412400	1616	2131.37	0.295466	1.22728	12.0039	OK	20.0242	OK	43	plasmodium_falciparum	PF3D7_1412400		conserved Plasmodium protein, unknown function	14:493971-504345	-
PF3D7_0320800	3993.79	5260.8	0.295368	1.2272	175.788	OK	305.524	OK	43	plasmodium_falciparum	PF3D7_0320800	DOZI	ATP-dependent RNA helicase DDX6	3:870817-872342	+
PF3D7_0729100	687.24	908.55	0.295128	1.22699	5.26767	OK	9.09236	OK	43	plasmodium_falciparum	PF3D7_0729100		conserved Plasmodium protein, unknown function	7:1238446-1246188	+
PF3D7_1008100	751.3	992.35	0.294624	1.22657	3.72749	OK	6.52471	OK	43	plasmodium_falciparum	PF3D7_1008100		conserved Plasmodium protein, unknown function	10:331246-342807	+
PF3D7_0802000	3322.3	4373.21	0.294457	1.22642	45.7048	OK	80.4842	OK	43	plasmodium_falciparum	PF3D7_0802000	GDH3	glutamate dehydrogenase, putative	8:146089-150282	+
PF3D7_0903100	1132.46	1493.29	0.29435	1.22633	87.5853	OK	164.123	OK	43	plasmodium_falciparum	PF3D7_0903100	RER1	protein RER1, putative	9:130140-130937	-
PF3D7_1124400	1202.28	1584.72	0.29409	1.22611	112.856	OK	243.271	OK	43	plasmodium_falciparum	PF3D7_1124400	LSM1	U6 snRNA-associated Sm-like protein LSm1,putative	11:964675-965360	-
PF3D7_0630100	27.3	40	0.293364	1.22549	0.847139	OK	1.36574	OK	43	plasmodium_falciparum	PF3D7_0630100		conserved Plasmodium protein, unknown function	6:1254907-1256940	-
PF3D7_0305900	57.75	80	0.293032	1.22521	5.49857	OK	9.81659	OK	43	plasmodium_falciparum	PF3D7_0305900		conserved Plasmodium protein, unknown function	3:285579-286112	-
PF3D7_0932800	1223.81	1611.38	0.293027	1.22521	17.0864	OK	30.0872	OK	43	plasmodium_falciparum	PF3D7_0932800	CSE1	conserved Plasmodium protein, unknown function	9:1303390-1307789	-
PF3D7_1211400	3023.56	3973.22	0.292562	1.22481	227.658	OK	389.6	OK	43	plasmodium_falciparum	PF3D7_1211400	PfJ4	heat shock protein DNAJ homologue Pfj4	12:505344-506662	+
PF3D7_1432200	218.93	291.42	0.292098	1.22442	2.43352	OK	4.29415	OK	43	plasmodium_falciparum	PF3D7_1432200		conserved Plasmodium protein, unknown function	14:1263826-1269011	+
PF3D7_1014400	144.9	194.28	0.292077	1.2244	6.56219	OK	12.6497	OK	43	plasmodium_falciparum	PF3D7_1014400	MRK	MO15-related protein kinase	10:574129-575103	+
PF3D7_1439300	336.53	445.7	0.292025	1.22436	3.50449	OK	6.18562	OK	43	plasmodium_falciparum	PF3D7_1439300		conserved Plasmodium protein, unknown function	14:1594505-1600061	+
PF3D7_1419700	1152.41	1516.15	0.292013	1.22435	42.7074	OK	75.4274	OK	43	plasmodium_falciparum	PF3D7_1419700		conserved Plasmodium protein, unknown function	14:820068-821597	+
PF3D7_1023500	59.33	81.9	0.291196	1.22365	12.8005	OK	24.7562	OK	43	plasmodium_falciparum	PF3D7_1023500		conserved Plasmodium protein, unknown function	10:987017-987310	-
PF3D7_1365200	383.79	506.65	0.289895	1.22255	67.4011	OK	161.78	OK	43	plasmodium_falciparum	PF3D7_1365200		conserved Plasmodium protein, unknown function	13:2611483-2611638	+
PF3D7_1248600	621.09	817.12	0.289557	1.22227	15.8366	OK	27.9537	OK	43	plasmodium_falciparum	PF3D7_1248600		conserved Plasmodium protein, unknown function	12:1988237-1990745	+
PF3D7_0831000	42	59.05	0.289226	1.22198	1.82838	OK	3.25242	OK	43	plasmodium_falciparum	PF3D7_0831000	GEXP09	Plasmodium exported protein (PHISTb), unknown function	8:1321417-1322825	+
PF3D7_1475500	15226	19925.1	0.289039	1.22183	178.615	OK	318.925	OK	43	plasmodium_falciparum	PF3D7_1475500	CCp1	LCCL domain-containing protein	14:3106949-3111811	+
PF3D7_1324100	100.28	135.23	0.288592	1.22145	3.72387	OK	6.26729	OK	43	plasmodium_falciparum	PF3D7_1324100		conserved Plasmodium membrane protein, unknown function	13:997721-999262	+
PF3D7_1437800	224.18	297.13	0.288081	1.22102	22.1864	OK	39.6873	OK	43	plasmodium_falciparum	PF3D7_1437800	TRAPPC5	trafficking protein particle complex subunit 5,putative	14:1530276-1530830	-
PF3D7_0104100	1088.36	1426.63	0.287985	1.22093	26.2326	OK	48.5989	OK	43	plasmodium_falciparum	PF3D7_0104100		conserved Plasmodium membrane protein, unknown function	1:178087-180790	+
PF3D7_0929700	17.33	26.67	0.287903	1.22086	0.885966	OK	1.42591	OK	43	plasmodium_falciparum	PF3D7_0929700		conserved Plasmodium protein, unknown function	9:1185107-1186159	-
PF3D7_1133600	160.13	213.33	0.287725	1.22071	3.81023	OK	7.06216	OK	43	plasmodium_falciparum	PF3D7_1133600		conserved Plasmodium protein, unknown function	11:1298474-1300600	-
PF3D7_0525900	6624.12	8658.8	0.28757	1.22058	404.629	OK	744.512	OK	43	plasmodium_falciparum	PF3D7_0525900	NEK2	NIMA related kinase 2	5:1073646-1075644	+
PF3D7_1309200	1768.78	2314.22	0.287181	1.22025	39.297	OK	70.2889	OK	43	plasmodium_falciparum	PF3D7_1309200	PPM6	protein phosphatase PPM6, putative	13:424232-427036	+
PF3D7_1302500	2648.18	3460.85	0.286595	1.21976	18.4307	OK	32.7261	OK	43	plasmodium_falciparum	PF3D7_1302500		conserved Plasmodium protein, unknown function	13:131849-140594	-
PF3D7_0223400	5.78	11.43	0.286289	1.2195	0.514507	OK	0.594487	OK	43	plasmodium_falciparum	PF3D7_0223400	RIF	rifin	2:913244-914457	+
PF3D7_0400300	5.78	11.43	0.286289	1.2195	0.451666	OK	0.516654	OK	43	plasmodium_falciparum	PF3D7_0400300	RIF	rifin	4:42032-43374	-
PF3D7_0620200	5.78	11.43	0.286289	1.2195	0.40689	OK	0.523433	OK	43	plasmodium_falciparum	PF3D7_0620200		conserved Plasmodium protein, unknown function	6:846523-847494	-
PF3D7_0902000	5.78	11.43	0.286289	1.2195	0.302459	OK	0.361933	OK	43	plasmodium_falciparum	PF3D7_0902000	FIKK9.1	serine/threonine protein kinase, FIKK family	9:89361-91295	-
PF3D7_1301400	5.78	11.43	0.286289	1.2195	0.440114	OK	0.525627	OK	43	plasmodium_falciparum	PF3D7_1301400	HYP12	Plasmodium exported protein (hyp12), unknown function	13:82718-84018	+
PF3D7_1421700	5.78	11.43	0.286289	1.2195	2.21308	OK	3.43129	OK	43	plasmodium_falciparum	PF3D7_1421700			14:887932-888120	-
PF3D7_0919400	1337.74	1748.52	0.285537	1.21886	46.85	OK	85.0803	OK	43	plasmodium_falciparum	PF3D7_0919400	PDI9	protein disulfide isomerase	9:795539-797470	+
PF3D7_1444800	18648.5	24309.8	0.28498	1.21839	927.546	OK	1647.47	OK	43	plasmodium_falciparum	PF3D7_1444800	FBPA	fructose-bisphosphate aldolase	14:1844041-1845617	-
PF3D7_0908500	703	919.97	0.28462	1.21809	6.63288	OK	11.7587	OK	43	plasmodium_falciparum	PF3D7_0908500		conserved Plasmodium protein, unknown function	9:389605-397843	-
PF3D7_0618500	7777.05	10136.9	0.284617	1.21809	449.815	OK	826.855	OK	43	plasmodium_falciparum	PF3D7_0618500	MDH	malate dehydrogenase	6:774529-775470	+
PF3D7_1116800	784.9	1026.64	0.284571	1.21805	16.4732	OK	29.2722	OK	43	plasmodium_falciparum	PF3D7_1116800	HSP101	heat shock protein 101	11:636094-639511	-
PF3D7_0209800	6730.17	8771.17	0.284414	1.21792	276.183	OK	489.856	OK	43	plasmodium_falciparum	PF3D7_0209800	UAP56	ATP-dependent RNA helicase UAP56	2:404281-406355	-
PF3D7_0725600	615.32	175214	0.283431	1.21709	49003.6	OK	273.603	OK	43	plasmodium_falciparum	PF3D7_0725600			7:1083761-1085847	+
PF3D7_1317200	1174.98	1531.38	0.282179	1.21603	8.41831	OK	15.0265	OK	43	plasmodium_falciparum	PF3D7_1317200	ApiAP2	transcription factor with AP2 domain(s)	13:721961-729979	+
PF3D7_0705600	33.6	47.62	0.281732	1.21565	0.617575	OK	0.997629	OK	43	plasmodium_falciparum	PF3D7_0705600		RNA helicase, putative	7:281035-284433	-
PF3D7_1009800	756.55	986.64	0.281327	1.21531	11.4131	OK	21.8647	OK	43	plasmodium_falciparum	PF3D7_1009800		conserved Plasmodium membrane protein, unknown function	10:393765-397993	-
PF3D7_0615900	1737.8	2260.89	0.281194	1.2152	18.6815	OK	32.2927	OK	43	plasmodium_falciparum	PF3D7_0615900		conserved Plasmodium protein, unknown function	6:662435-667855	-
PF3D7_0718000	2249.17	2923.72	0.280732	1.21481	7.37258	OK	13.1105	OK	43	plasmodium_falciparum	PF3D7_0718000		dynein heavy chain, putative	7:776141-795637	-
PF3D7_1224400	120.23	160	0.280453	1.21458	3.83294	OK	6.74078	OK	43	plasmodium_falciparum	PF3D7_1224400		conserved Plasmodium protein, unknown function	12:994255-996438	+
PF3D7_1342400	1608.65	2091.37	0.280294	1.21444	76.8146	OK	136.385	OK	43	plasmodium_falciparum	PF3D7_1342400	CK2beta2	casein kinase II beta chain	13:1666832-1668153	-
PF3D7_0805000	339.16	443.8	0.279672	1.21392	25.6527	OK	41.1023	OK	43	plasmodium_falciparum	PF3D7_0805000		alpha/beta hydrolase, putative	8:283066-284522	-
PF3D7_0703200	2712.23	3517.99	0.278674	1.21308	40.6019	OK	65.8198	OK	43	plasmodium_falciparum	PF3D7_0703200		conserved Plasmodium protein, unknown function	7:122513-127135	-
PF3D7_1410100	1054.23	1369.48	0.278402	1.21285	56.2354	OK	99.9649	OK	43	plasmodium_falciparum	PF3D7_1410100		alpha/beta hydrolase, putative	14:396010-397967	+
PF3D7_1342300	147	194.28	0.278057	1.21256	8.84102	OK	18.2696	OK	43	plasmodium_falciparum	PF3D7_1342300		tetratricopeptide repeat family protein,putative	13:1664854-1665645	+
PF3D7_1023000	284.03	371.42	0.277224	1.21186	12.061	OK	21.9621	OK	43	plasmodium_falciparum	PF3D7_1023000		conserved Plasmodium membrane protein, unknown function	10:961066-962307	-
PF3D7_1367500	10240.4	13251	0.277017	1.21169	509.666	OK	926.472	OK	43	plasmodium_falciparum	PF3D7_1367500		NADH-cytochrome b5 reductase, putative	13:2692076-2693282	+
PF3D7_0923700	1259.51	1632.33	0.276435	1.2112	84.0084	OK	148.358	OK	43	plasmodium_falciparum	PF3D7_0923700		conserved protein, unknown function	9:960181-961390	-
PF3D7_0531600	548.64	180719	0.276278	1.21107	48995.6	OK	269.82	OK	43	plasmodium_falciparum	PF3D7_0531600			5:1289601-1291692	+
PF3D7_0905200	380.11	495.22	0.276174	1.21098	5.72209	OK	10.3852	OK	43	plasmodium_falciparum	PF3D7_0905200		mitochondrial carrier protein, putative	9:245261-248860	-
PF3D7_0320400	389.04	506.65	0.275953	1.21079	2.39481	OK	4.2741	OK	43	plasmodium_falciparum	PF3D7_0320400	Cap380	oocyst capsule protein	3:848247-857504	-
PF3D7_1425400	4867.42	6293.15	0.275787	1.21065	74.8621	OK	131.907	OK	43	plasmodium_falciparum	PF3D7_1425400		DEAD/DEAH box helicase, putative	14:989220-992930	+
PF3D7_1206800	145.95	192.38	0.275242	1.2102	3.69121	OK	6.74433	OK	43	plasmodium_falciparum	PF3D7_1206800		conserved Plasmodium protein, unknown function	12:308214-310397	+
PF3D7_1006500	451.51	586.65	0.27464	1.20969	24.3618	OK	46.5201	OK	43	plasmodium_falciparum	PF3D7_1006500		conserved Plasmodium protein, unknown function	10:270535-271497	+
PF3D7_1337100	674.64	874.26	0.274168	1.2093	40.9242	OK	73.1633	OK	43	plasmodium_falciparum	PF3D7_1337100	PK6	protein kinase 6	13:1495259-1497240	+
PF3D7_0808100	196.36	257.14	0.273934	1.2091	2.36243	OK	4.41989	OK	43	plasmodium_falciparum	PF3D7_0808100		AP-3 complex subunit delta, putative	8:409936-415168	+
PF3D7_1408600	2222.39	2868.49	0.273215	1.2085	182.214	OK	327.853	OK	43	plasmodium_falciparum	PF3D7_1408600		40S ribosomal protein S8e, putative	14:323317-324172	+
PF3D7_1310000	183.23	239.99	0.273044	1.20835	12.6795	OK	24.3681	OK	43	plasmodium_falciparum	PF3D7_1310000	OSCP	mitochondrial ATP synthase delta subunit,putative	13:448907-449668	+
PF3D7_1437300	39.9	55.24	0.272832	1.20818	2.78432	OK	5.50328	OK	43	plasmodium_falciparum	PF3D7_1437300		conserved Plasmodium protein, unknown function	14:1513938-1514961	-
PF3D7_0814100	135.98	179.04	0.272756	1.20811	12.2477	OK	21.335	OK	43	plasmodium_falciparum	PF3D7_0814100		conserved Plasmodium protein, unknown function	8:682518-683572	-
PF3D7_0726700	2184.59	2817.06	0.272201	1.20765	241.479	OK	435.325	OK	43	plasmodium_falciparum	PF3D7_0726700		conserved Plasmodium protein, unknown function	7:1143303-1143815	-
PF3D7_1135300	105	139.04	0.272154	1.20761	4.6629	OK	8.37967	OK	43	plasmodium_falciparum	PF3D7_1135300		conserved Plasmodium membrane protein, unknown function	11:1381015-1382244	-
PF3D7_1353300	3203.12	4123.69	0.27092	1.20658	28.9445	OK	52.3362	OK	43	plasmodium_falciparum	PF3D7_1353300		conserved Plasmodium protein, unknown function	13:2132068-2138583	-
PF3D7_1300800	3.15	7.62	0.270193	1.20597	7.44333	OK	11.8587	OK	43	plasmodium_falciparum	PF3D7_1300800	VAR-like	erythrocyte membrane protein 1-like	13:60097-61172	-
PF3D7_1131100	4257.87	5472.22	0.269352	1.20527	102.796	OK	186.681	OK	43	plasmodium_falciparum	PF3D7_1131100	SR1	serpentine receptor, putative	11:1195988-1198309	-
PF3D7_0817500	10488.8	13473.9	0.269297	1.20522	1015.74	OK	1830.41	OK	43	plasmodium_falciparum	PF3D7_0817500		protein kinase c inhibitor-like protein,putative	8:798777-800205	+
PF3D7_1004000	3153.24	4053.22	0.269269	1.2052	272.466	OK	496.338	OK	43	plasmodium_falciparum	PF3D7_1004000		60S ribosomal protein L13, putative	10:179344-180226	-
PF3D7_1434400	594.84	767.6	0.269135	1.20508	37.2349	OK	68.6673	OK	43	plasmodium_falciparum	PF3D7_1434400		conserved Plasmodium membrane protein, unknown function	14:1375624-1376830	-
PF3D7_0500600	26.78	38.09	0.268354	1.20443	1.73908	OK	2.95308	OK	43	plasmodium_falciparum	PF3D7_0500600		stevor, pseudogene	5:39443-40488	-
PF3D7_1367700	1560.35	2005.66	0.268244	1.20434	20.3667	OK	37.2463	OK	43	plasmodium_falciparum	PF3D7_1367700	AlaRS	alanine--tRNA ligase	13:2695655-2699881	+
PF3D7_0214500	10.5	17.14	0.267935	1.20408	0.495765	OK	1.09417	OK	43	plasmodium_falciparum	PF3D7_0214500		conserved Plasmodium protein, unknown function	2:590501-591421	+
PF3D7_1409800	702.47	904.74	0.267907	1.20406	24.8949	OK	45.097	OK	43	plasmodium_falciparum	PF3D7_1409800	CELF2	CUGBP Elav-like family member 2, putative	14:383188-384732	+
PF3D7_1028000	625.29	805.69	0.267829	1.20399	19.6025	OK	35.3281	OK	43	plasmodium_falciparum	PF3D7_1028000		methyltransferase, putative	10:1160031-1163421	+
PF3D7_0312500	209.48	272.37	0.26765	1.20384	6.40934	OK	11.5942	OK	43	plasmodium_falciparum	PF3D7_0312500	MFR3	transporter, putative	3:529037-530776	+
PF3D7_0819600	8995.61	11536.8	0.267501	1.20372	436.174	OK	905.865	OK	43	plasmodium_falciparum	PF3D7_0819600		conserved Plasmodium protein, unknown function	8:885198-886136	-
PF3D7_0109600	323.93	419.04	0.26741	1.20364	38.7832	OK	68.878	OK	43	plasmodium_falciparum	PF3D7_0109600		cold-shock protein, putative	1:377874-378599	-
PF3D7_1324600	586.97	756.17	0.267317	1.20357	6.88202	OK	12.113	OK	43	plasmodium_falciparum	PF3D7_1324600		conserved Plasmodium protein, unknown function	13:1028492-1033629	+
PF3D7_1018200	13528.1	17342.3	0.26717	1.20345	118.041	OK	215.293	OK	43	plasmodium_falciparum	PF3D7_1018200	PPP8	serine/threonine protein phosphatase 8,putative	10:721734-728331	-
PF3D7_0408600	858.4	1102.83	0.266098	1.20255	15.5976	OK	28.9227	OK	43	plasmodium_falciparum	PF3D7_0408600	SIAP1	sporozoite invasion-associated protein 1	4:413403-416357	+
PF3D7_0909800	510.31	657.12	0.266076	1.20253	74.4937	OK	136.478	OK	43	plasmodium_falciparum	PF3D7_0909800	SNRPD3	small nuclear ribonucleoprotein Sm D3, putative	9:445788-446329	+
PF3D7_0214800	251.48	325.7	0.266002	1.20247	3.48156	OK	6.19992	OK	43	plasmodium_falciparum	PF3D7_0214800		conserved Plasmodium membrane protein, unknown function	2:605045-609325	+
PF3D7_0201000	0	3.81	0.265443	1.20201	0.178651	OK	0.028541	OK	43	plasmodium_falciparum	PF3D7_0201000	RIF	rifin	2:57344-58421	-
PF3D7_0707000	0	3.81	0.265443	1.20201	0.350025	OK	0	OK	43	plasmodium_falciparum	PF3D7_0707000			7:327865-327937	+
PF3D7_0732900	0	3.81	0.265443	1.20201	0.163375	OK	0	OK	43	plasmodium_falciparum	PF3D7_0732900	RIF	rifin	7:1414434-1415683	+
PF3D7_0901600	0	3.81	0.265443	1.20201	0.18394	OK	0.002335	OK	43	plasmodium_falciparum	PF3D7_0901600		stevor	9:77861-78874	+
PF3D7_1039900	0	3.81	0.265443	1.20201	0.023369	OK	0.048869	OK	43	plasmodium_falciparum	PF3D7_1039900	EPF4	exported protein family 4	10:1596487-1597605	+
PF3D7_1040700	0	3.81	0.265443	1.20201	0.150906	OK	0	OK	43	plasmodium_falciparum	PF3D7_1040700	RIF	rifin	10:1622368-1623684	+
PF3D7_1100400	0	3.81	0.265443	1.20201	0.173728	OK	0	OK	43	plasmodium_falciparum	PF3D7_1100400	RIF	rifin	11:48112-49307	+
PF3D7_1371200	0	3.81	0.265443	1.20201	1.12484	OK	0.334994	OK	43	plasmodium_falciparum	PF3D7_1371200			13:2802527-2802686	+
PF3D7_1372700	0	3.81	0.265443	1.20201	0.161284	OK	0	OK	43	plasmodium_falciparum	PF3D7_1372700	RIF	rifin	13:2860163-2861441	+
PF3D7_1373000	0	3.81	0.265443	1.20201	0.168492	OK	0.008707	OK	43	plasmodium_falciparum	PF3D7_1373000	RIF	rifin	13:2868923-2870165	+
PF3D7_1404600.3	0	3.81	0.265443	1.20201	16.1891	OK	71.7617	OK	43	plasmodium_falciparum	PF3D7_1404600.3		adenylyl cyclase alpha	14:154855-159595	-
PF3D7_1423900	0	3.81	0.265443	1.20201	0.217453	OK	0.22701	OK	43	plasmodium_falciparum	PF3D7_1423900			14:972775-972860	-
PF3D7_1478400	0	3.81	0.265443	1.20201	0.137119	OK	0	OK	43	plasmodium_falciparum	PF3D7_1478400		Plasmodium exported protein, unknown function,pseudogene	14:3223288-3224632	-
PF3D7_1214300	873.1	1119.97	0.264522	1.20124	34.4703	OK	65.2749	OK	43	plasmodium_falciparum	PF3D7_1214300		geranylgeranyl transferase type2 beta subunit,putative	12:608542-610013	-
PF3D7_1456700	663.62	851.4	0.263607	1.20048	17.9733	OK	32.5847	OK	43	plasmodium_falciparum	PF3D7_1456700		conserved Plasmodium protein, unknown function	14:2323772-2325826	-
PF3D7_1227200	638.42	819.02	0.263365	1.20028	5.86973	OK	10.623	OK	43	plasmodium_falciparum	PF3D7_1227200	K1	potassium channel	12:1098129-1104223	+
PF3D7_0912100	443.11	569.51	0.263206	1.20014	18.5738	OK	31.6283	OK	43	plasmodium_falciparum	PF3D7_0912100		zinc finger protein, putative	9:546800-548101	-
PF3D7_1441300	6025.08	7695.01	0.262911	1.1999	48.3599	OK	89.8094	OK	43	plasmodium_falciparum	PF3D7_1441300		serine/threonine protein kinase, putative	14:1681791-1689157	+
PF3D7_0911000	1002.78	1283.77	0.262893	1.19988	54.7385	OK	104.659	OK	43	plasmodium_falciparum	PF3D7_0911000		phosphatidylinositol N-acetylglucosaminyltransferase, putative	9:500183-502733	+
PF3D7_0207400	40.43	55.24	0.262334	1.19942	0.834091	OK	1.46264	OK	43	plasmodium_falciparum	PF3D7_0207400	SERA7	serine repeat antigen 7	2:294273-297616	-
PF3D7_1314400	318.16	409.51	0.262087	1.19921	38.1772	OK	81.3389	OK	43	plasmodium_falciparum	PF3D7_1314400		conserved Plasmodium protein, unknown function	13:621387-621876	-
PF3D7_0211500	376.44	483.8	0.261975	1.19912	5.64385	OK	10.1088	OK	43	plasmodium_falciparum	PF3D7_0211500		GAF domain-related protein, putative	2:463163-466900	+
PF3D7_1139800	127.05	165.71	0.261906	1.19906	1.04636	OK	1.91342	OK	43	plasmodium_falciparum	PF3D7_1139800		conserved Plasmodium protein, unknown function	11:1585393-1592034	-
PF3D7_0100600	4.73	9.52	0.261768	1.19895	0.429806	OK	0.446002	OK	43	plasmodium_falciparum	PF3D7_0100600	RIF	rifin	1:53778-55006	-
PF3D7_0934400	2901.23	3700.84	0.261072	1.19837	268.952	OK	487.305	OK	43	plasmodium_falciparum	PF3D7_0934400	ApiAP2	transcription factor with AP2 domain(s),putative	9:1349790-1350392	+
PF3D7_0723100	334.96	430.46	0.26094	1.19826	13.1522	OK	23.6807	OK	43	plasmodium_falciparum	PF3D7_0723100		conserved Plasmodium protein, unknown function	7:970492-971877	-
PF3D7_1446500	1471.62	1878.04	0.260523	1.19791	9.33049	OK	16.7798	OK	43	plasmodium_falciparum	PF3D7_1446500		conserved Plasmodium protein, unknown function	14:1907197-1916202	+
PF3D7_1327500	13.65	20.95	0.26001	1.19749	0.356354	OK	0.514871	OK	43	plasmodium_falciparum	PF3D7_1327500		conserved Plasmodium protein, unknown function	13:1155022-1157905	+
PF3D7_1007700	6272.88	7982.63	0.259095	1.19673	75.3543	OK	134.947	OK	43	plasmodium_falciparum	PF3D7_1007700	ApiAP2	transcription factor with AP2 domain(s)	10:301126-305919	-
PF3D7_0322700	683.04	872.36	0.258976	1.19663	4.56116	OK	7.857	OK	43	plasmodium_falciparum	PF3D7_0322700		conserved Plasmodium protein, unknown function	3:952964-962367	-
PF3D7_0810900	526.07	672.36	0.258446	1.19619	104.852	OK	92.9407	OK	43	plasmodium_falciparum	PF3D7_0810900.1		conserved Plasmodium protein, unknown function	8:551199-552428	-
PF3D7_1452700	2512.72	3196.1	0.257877	1.19572	137.473	OK	248.564	OK	43	plasmodium_falciparum	PF3D7_1452700		U1 snRNA associated protein, putative	14:2167219-2169540	+
PF3D7_1320300	67.73	89.52	0.256542	1.19461	1.71363	OK	3.11864	OK	43	plasmodium_falciparum	PF3D7_1320300		conserved Plasmodium protein, unknown function	13:838848-840965	-
PF3D7_1354700	25.73	36.19	0.256358	1.19446	1.28573	OK	2.00767	OK	43	plasmodium_falciparum	PF3D7_1354700		conserved Plasmodium protein, unknown function	13:2178639-2179862	-
PF3D7_1124100	1810.25	2298.98	0.255757	1.19396	19.987	OK	36.6246	OK	43	plasmodium_falciparum	PF3D7_1124100		beige/BEACH domain protein, putative	11:951382-956343	-
PF3D7_0629000	6.3	11.43	0.255666	1.19389	0.51616	OK	0.652382	OK	43	plasmodium_falciparum	PF3D7_0629000		N-acetyltransferase, putative	6:1194304-1195179	-
PF3D7_1366300	2086.94	2649.45	0.25561	1.19384	9.27563	OK	17.0191	OK	43	plasmodium_falciparum	PF3D7_1366300		conserved Plasmodium protein, unknown function	13:2638955-2652697	-
PF3D7_1223500	1635.95	2076.13	0.254823	1.19319	6.57061	OK	12.2035	OK	43	plasmodium_falciparum	PF3D7_1223500		conserved Plasmodium protein, unknown function	12:946864-960969	-
PF3D7_1442500	149.1	192.38	0.254378	1.19282	3.49479	OK	6.00234	OK	43	plasmodium_falciparum	PF3D7_1442500		protein prenyltransferase alpha subunit,putative	14:1724402-1727413	-
PF3D7_1111900	340.21	434.27	0.254107	1.1926	23.6994	OK	44.6816	OK	43	plasmodium_falciparum	PF3D7_1111900		conserved Plasmodium protein, unknown function	11:457936-459197	+
PF3D7_0730900	16.8	24.76	0.25395	1.19247	0.29655	OK	0.519201	OK	43	plasmodium_falciparum	PF3D7_0730900	PTP4	EMP1-trafficking protein	7:1325375-1331813	+
PF3D7_0931800	614.27	780.93	0.253689	1.19225	38.9811	OK	70.0771	OK	43	plasmodium_falciparum	PF3D7_0931800		proteasome subunit beta type-6, putative	9:1273082-1273930	-
PF3D7_1114900	1898.46	2405.64	0.25348	1.19208	14.2045	OK	26.1172	OK	43	plasmodium_falciparum	PF3D7_1114900		conserved Plasmodium protein, unknown function	11:562017-569459	+
PF3D7_0820300	459.39	584.74	0.253371	1.19199	13.8003	OK	25.3098	OK	43	plasmodium_falciparum	PF3D7_0820300		conserved Plasmodium protein, unknown function	8:919055-920896	+
PF3D7_0500700	0.53	3.81	0.253354	1.19197	0.472658	OK	0.192324	OK	43	plasmodium_falciparum	PF3D7_0500700	RIF	rifin, pseudogene	5:41129-41403	-
PF3D7_0728400.2	0.53	3.81	0.253354	1.19197	42.3137	OK	64.1929	OK	43	plasmodium_falciparum	PF3D7_0728400.2		conserved Plasmodium protein, unknown function	7:1215174-1215763	+
PF3D7_0833400	0.53	3.81	0.253354	1.19197	0.162896	OK	0.052394	OK	43	plasmodium_falciparum	PF3D7_0833400	RIF	rifin	8:1432696-1433932	+
PF3D7_0929800	0.53	3.81	0.253354	1.19197	0.564825	OK	0.2713	OK	43	plasmodium_falciparum	PF3D7_0929800		conserved Plasmodium protein, unknown function	9:1186606-1186902	-
PF3D7_1148620	0.53	3.81	0.253354	1.19197	1.07788	OK	0.562021	OK	43	plasmodium_falciparum	PF3D7_1148620			11:1928510-1928677	+
PF3D7_1372900	0.53	3.81	0.253354	1.19197	10.324	OK	10.6552	OK	43	plasmodium_falciparum	PF3D7_1372900	VAR	erythrocyte membrane protein 1 (PfEMP1), exon 2,pseudogene	13:2865893-2867226	+
PF3D7_0830800	2313.22	2929.44	0.253118	1.19178	20.8424	OK	38.2687	OK	43	plasmodium_falciparum	PF3D7_0830800	SURF8.2	surface-associated interspersed protein 8.2 (SURFIN 8.2)	8:1310637-1316955	+
PF3D7_1448800	900.93	1142.82	0.252875	1.19158	58.2312	OK	110.591	OK	43	plasmodium_falciparum	PF3D7_1448800		Appr-1-p processing domain protein	14:2001083-2002106	-
PF3D7_0823700	28.88	40	0.252505	1.19127	4.58473	OK	12.5013	OK	43	plasmodium_falciparum	PF3D7_0823700	TOM7	conserved Plasmodium protein, unknown function	8:1041832-1042327	-
PF3D7_1006600	5999.87	7586.45	0.252264	1.19107	514.931	OK	909.228	OK	43	plasmodium_falciparum	PF3D7_1006600	PhLP1	phosducin-like protein, putative	10:272243-272824	-
PF3D7_0106300	3313.9	4188.45	0.251419	1.19038	49.1883	OK	90.6158	OK	43	plasmodium_falciparum	PF3D7_0106300	ATP6	calcium-transporting ATPase	1:265208-269173	-
PF3D7_0409000	65.1	85.71	0.251397	1.19036	0.453306	OK	0.835613	OK	43	plasmodium_falciparum	PF3D7_0409000		conserved Plasmodium protein, unknown function	4:427664-435367	-
PF3D7_1457900	897.78	1137.11	0.251273	1.19026	4.79013	OK	8.79534	OK	43	plasmodium_falciparum	PF3D7_1457900		conserved Plasmodium protein, unknown function	14:2375579-2385946	+
PF3D7_0606900	802.75	1017.11	0.251266	1.19025	63.6241	OK	118.393	OK	43	plasmodium_falciparum	PF3D7_0606900	GLP2	glutaredoxin-like protein	6:290426-291085	-
PF3D7_1113800	380.64	483.8	0.250556	1.18967	9.66919	OK	17.5009	OK	43	plasmodium_falciparum	PF3D7_1113800		conserved Plasmodium membrane protein, unknown function	11:531177-533285	-
PF3D7_0726000	3431.5	2.05383e+06	0.250354	1.1895	87512.1	OK	271.378	OK	43	plasmodium_falciparum	PF3D7_0726000			7:1086570-1090357	+
PF3D7_0219300	204.23	260.94	0.249558	1.18884	22.2636	OK	45.4354	OK	43	plasmodium_falciparum	PF3D7_0219300		conserved Plasmodium protein, unknown function	2:773335-773754	-
PF3D7_0612200	6882.43	8677.84	0.249324	1.18865	68.0648	OK	125.095	OK	43	plasmodium_falciparum	PF3D7_0612200	LRR6	leucine-rich repeat protein	6:512972-519548	-
PF3D7_0820000	2385.14	3009.44	0.249255	1.18859	21.1208	OK	39.1546	OK	43	plasmodium_falciparum	PF3D7_0820000	SRCAP	Snf2-related CBP activator, putative	8:900742-907714	-
PF3D7_0530750	444.69	563.79	0.249033	1.18841	82.5581	OK	150.864	OK	43	plasmodium_falciparum	PF3D7_0530750		dolichol-phosphate mannosyltransferase subunit 3, putative	5:1254282-1254796	-
PF3D7_0404200	337.58	428.56	0.248354	1.18785	34.7837	OK	66.2694	OK	43	plasmodium_falciparum	PF3D7_0404200		conserved Plasmodium protein, unknown function	4:232595-233249	-
PF3D7_1439700	363.31	460.94	0.248322	1.18782	19.3332	OK	36.4544	OK	43	plasmodium_falciparum	PF3D7_1439700		leucine carboxyl methyltransferase, putative	14:1613853-1615542	-
PF3D7_0532000	2166.21	1.36732e+06	0.248285	1.18779	79441.1	OK	237.1	OK	43	plasmodium_falciparum	PF3D7_0532000			5:1292410-1296199	+
PF3D7_1421400	487.74	617.12	0.247489	1.18714	26.245	OK	50.361	OK	43	plasmodium_falciparum	PF3D7_1421400	RPC34	DNA-directed RNA polymerase III subunit RPC6,putative	14:881957-883672	-
PF3D7_1449200	124.43	160	0.247438	1.1871	23.0263	OK	43.4779	OK	43	plasmodium_falciparum	PF3D7_1449200		conserved Plasmodium protein, unknown function	14:2014670-2015055	+
PF3D7_0415700	9.45	15.24	0.24714	1.18685	0.381538	OK	0.56343	OK	43	plasmodium_falciparum	PF3D7_0415700		conserved Plasmodium protein, unknown function	4:691131-692516	-
PF3D7_0413600	3123.32	3931.31	0.24698	1.18672	143.491	OK	264.614	OK	43	plasmodium_falciparum	PF3D7_0413600	RPT3	26S protease regulatory subunit 6B, putative	4:616914-618350	-
PF3D7_1011300	60.9	80	0.24673	1.18651	1.68307	OK	2.85386	OK	43	plasmodium_falciparum	PF3D7_1011300	ARV1	protein ARV1, putative	10:438446-440380	+
PF3D7_1416600	166.95	213.33	0.246619	1.18642	1.01631	OK	1.86929	OK	43	plasmodium_falciparum	PF3D7_1416600		conserved Plasmodium protein, unknown function	14:669692-678772	-
PF3D7_0422600	35.18	47.62	0.246327	1.18618	4.39126	OK	7.63291	OK	43	plasmodium_falciparum	PF3D7_0422600		conserved Plasmodium protein, unknown function	4:1038697-1039119	-
PF3D7_1034500	767.57	967.59	0.24573	1.18569	9.25102	OK	16.9536	OK	43	plasmodium_falciparum	PF3D7_1034500		conserved Plasmodium protein, unknown function	10:1370731-1376131	+
PF3D7_0915300	177.98	226.66	0.244273	1.1845	4.26492	OK	8.06986	OK	43	plasmodium_falciparum	PF3D7_0915300		conserved Plasmodium protein, unknown function	9:646951-649116	-
PF3D7_1036700	1370.29	1721.85	0.243997	1.18427	117.624	OK	211.838	OK	43	plasmodium_falciparum	PF3D7_1036700	PhLP2	phosducin-like protein, putative	10:1445916-1447495	-
PF3D7_1001600	11.03	17.14	0.24398	1.18426	0.326935	OK	0.487839	OK	43	plasmodium_falciparum	PF3D7_1001600		alpha/beta hydrolase, putative	10:86538-89009	-
PF3D7_0522600	165.9	211.42	0.243846	1.18414	6.08611	OK	11.1989	OK	43	plasmodium_falciparum	PF3D7_0522600		inner membrane complex protein	5:940249-941700	+
PF3D7_0104000	668.87	841.88	0.243577	1.18392	56.0756	OK	104.313	OK	43	plasmodium_falciparum	PF3D7_0104000	TRSP	thrombospondin-related sporozoite protein	1:175609-176376	+
PF3D7_0625500	24.68	34.28	0.243532	1.18389	1.22489	OK	1.81926	OK	43	plasmodium_falciparum	PF3D7_0625500		conserved Plasmodium membrane protein, unknown function	6:1035358-1036371	+
PF3D7_1458800	124.95	160	0.243375	1.18376	2.19859	OK	4.3605	OK	43	plasmodium_falciparum	PF3D7_1458800		DNA-directed RNA polymerase III subunit RPC5,putative	14:2414870-2417467	-
PF3D7_1416200	884.13	1110.44	0.242363	1.18293	7.07839	OK	13.1342	OK	43	plasmodium_falciparum	PF3D7_1416200	MCA3	metacaspase-like protein	14:650503-657345	-
PF3D7_1133400	278.78	352.37	0.242118	1.18273	8.06611	OK	15.0018	OK	43	plasmodium_falciparum	PF3D7_1133400	AMA1	apical membrane antigen 1	11:1293856-1295724	+
PF3D7_1303200.1	26.25	36.19	0.241967	1.1826	20.9804	OK	42.0535	OK	43	plasmodium_falciparum	PF3D7_1303200.1		SNARE protein, putative	13:160488-161660	-
PF3D7_0318700	2.1	5.71	0.240566	1.18146	0.702058	OK	0.483634	OK	43	plasmodium_falciparum	PF3D7_0318700		trophozoite stage antigen	3:788453-788812	+
PF3D7_0620300	2.1	5.71	0.240566	1.18146	0	OK	0.034486	OK	43	plasmodium_falciparum	PF3D7_0620300		conserved Plasmodium protein, unknown function	6:848405-850864	-
PF3D7_1369800	2.1	5.71	0.240566	1.18146	1.31362	OK	1.23277	OK	43	plasmodium_falciparum	PF3D7_1369800			13:2780354-2780427	+
PF3D7_0201900	27.83	38.09	0.240527	1.18142	0.247831	OK	0.618812	OK	43	plasmodium_falciparum	PF3D7_0201900	EMP3	erythrocyte membrane protein 3	2:91318-98838	-
PF3D7_1352500	1495.24	1872.33	0.240478	1.18138	120.945	OK	228.24	OK	43	plasmodium_falciparum	PF3D7_1352500		thioredoxin-related protein, putative	13:2093365-2094337	-
PF3D7_1020100	2421.9	3030.39	0.240405	1.18132	382.247	OK	710.508	OK	43	plasmodium_falciparum	PF3D7_1020100		flagellar outer arm dynein-associated protein,putative	10:814352-814957	-
PF3D7_1443700	184.81	234.28	0.240214	1.18117	12.244	OK	21.7166	OK	43	plasmodium_falciparum	PF3D7_1443700	DPCK	dephospho-CoA kinase, putative	14:1791911-1793004	-
PF3D7_1419400	584.34	733.31	0.23986	1.18088	4.43945	OK	8.40837	OK	43	plasmodium_falciparum	PF3D7_1419400		conserved Plasmodium membrane protein, unknown function	14:804425-811369	-
PF3D7_1412800	1513.09	1893.28	0.239717	1.18076	66.8335	OK	123.071	OK	43	plasmodium_falciparum	PF3D7_1412800	NMT	glycylpeptide N-tetradecanoyltransferase	14:516574-518193	-
PF3D7_1433200	412.14	518.08	0.239643	1.1807	5.74603	OK	10.6343	OK	43	plasmodium_falciparum	PF3D7_1433200		conserved Plasmodium protein, unknown function	14:1304028-1307831	-
PF3D7_1102800	44.63	59.05	0.239605	1.18067	6.98338	OK	13.8559	OK	43	plasmodium_falciparum	PF3D7_1102800	ETRAMP11.2	early transcribed membrane protein 11.2	11:131703-131987	-
PF3D7_1114000	1409.67	1763.76	0.239517	1.1806	138.609	OK	254.994	OK	43	plasmodium_falciparum	PF3D7_1114000		dynein light chain type 2, putative	11:537647-538297	+
PF3D7_1372000	14.18	20.95	0.238992	1.18017	0.722028	OK	1.15192	OK	43	plasmodium_falciparum	PF3D7_1372000		Plasmodium exported protein (PHISTa), unknown function	13:2832952-2834322	+
PF3D7_1369700	127.05	161.9	0.238948	1.18013	11.9921	OK	23.6614	OK	43	plasmodium_falciparum	PF3D7_1369700		U2 small nuclear ribonucleoprotein A', putative	13:2778005-2779071	-
PF3D7_0824500	812.72	1017.11	0.238308	1.17961	38.3577	OK	71.9981	OK	43	plasmodium_falciparum	PF3D7_0824500		conserved Plasmodium protein, unknown function	8:1066154-1067472	+
PF3D7_0811000	1403.89	1754.23	0.238122	1.17946	27.5134	OK	52.1709	OK	43	plasmodium_falciparum	PF3D7_0811000	CUL1	cullin-1, putative	8:554437-557205	+
PF3D7_0412200	30.98	41.9	0.237965	1.17933	1.41232	OK	2.75157	OK	43	plasmodium_falciparum	PF3D7_0412200		conserved Plasmodium protein, unknown function	4:541811-542809	-
PF3D7_1251200	1090.98	1363.77	0.237962	1.17933	30.0051	OK	59.2869	OK	43	plasmodium_falciparum	PF3D7_1251200		coronin	12:2092087-2094231	+
PF3D7_1457000	11062.1	13797.7	0.237955	1.17932	452.376	OK	868.926	OK	43	plasmodium_falciparum	PF3D7_1457000	SPP	signal peptide peptidase	14:2336649-2339153	-
PF3D7_0518800	91535.4	114119	0.237683	1.1791	7836.62	OK	14451.1	OK	43	plasmodium_falciparum	PF3D7_0518800	PSOP13	secreted ookinete protein, putative	5:783638-784991	-
PF3D7_1454600	663.62	830.45	0.237465	1.17892	51.729	OK	95.6174	OK	43	plasmodium_falciparum	PF3D7_1454600		mitochondrial ribosomal protein S11 precursor,putative	14:2239538-2240227	-
PF3D7_0321800	1796.08	2241.84	0.2374	1.17887	12.1207	OK	22.52	OK	43	plasmodium_falciparum	PF3D7_0321800		WD repeat-containing protein, putative	3:912916-921036	+
PF3D7_0933900	1272.11	1588.53	0.237219	1.17872	89.8105	OK	165.556	OK	43	plasmodium_falciparum	PF3D7_0933900		conserved Plasmodium protein, unknown function	9:1338175-1339295	-
PF3D7_1108800	15.75	22.86	0.236977	1.17852	2.05692	OK	2.83589	OK	43	plasmodium_falciparum	PF3D7_1108800		conserved Plasmodium protein, unknown function	11:377740-378396	+
PF3D7_0908100	101.33	129.52	0.236958	1.1785	3.8068	OK	6.83723	OK	43	plasmodium_falciparum	PF3D7_0908100		conserved Plasmodium membrane protein, unknown function	9:373762-375586	-
PF3D7_0617900	6920.23	8620.7	0.236458	1.1781	815.967	OK	1535.71	OK	43	plasmodium_falciparum	PF3D7_0617900	H3.3	histone H3 variant, putative	6:754395-754805	+
PF3D7_1330700	496.14	620.93	0.236175	1.17787	13.1092	OK	25.093	OK	43	plasmodium_falciparum	PF3D7_1330700		GPI transamidase subunit PIG-U, putative	13:1290118-1292954	+
PF3D7_0204500	34.13	45.71	0.235753	1.17752	1.56518	OK	2.69776	OK	43	plasmodium_falciparum	PF3D7_0204500	AspAT	aspartate transaminase	2:198353-199570	-
PF3D7_0521700	106.05	135.23	0.235713	1.17749	2.17963	OK	4.12048	OK	43	plasmodium_falciparum	PF3D7_0521700	DDX1	ATP-dependent RNA helicase DDX1, putative	5:882376-884901	+
PF3D7_0304800	89.25	114.28	0.235344	1.17719	1.06245	OK	1.97301	OK	43	plasmodium_falciparum	PF3D7_0304800		conserved Plasmodium membrane protein, unknown function	3:227057-231397	+
PF3D7_1451900	648.39	809.5	0.234906	1.17683	10.9976	OK	21.0227	OK	43	plasmodium_falciparum	PF3D7_1451900	TSR1	ribosome biogenesis protein TSR1, putative	14:2128168-2131257	-
PF3D7_1220000	890.43	1110.44	0.234897	1.17682	35.8166	OK	68.729	OK	43	plasmodium_falciparum	PF3D7_1220000		zinc finger protein, putative	12:798304-799611	-
PF3D7_0803500	221.03	278.09	0.234867	1.1768	3.32701	OK	6.42323	OK	43	plasmodium_falciparum	PF3D7_0803500		AAA family ATPase, putative	8:217888-222291	+
PF3D7_1454900	28530.4	35467.5	0.234558	1.17655	3204.32	OK	5788.28	OK	43	plasmodium_falciparum	PF3D7_1454900		conserved Plasmodium protein, unknown function	14:2245100-2245564	-
PF3D7_0721100	1203.33	1499	0.234529	1.17652	73.8076	OK	158.111	OK	43	plasmodium_falciparum	PF3D7_0721100		conserved Plasmodium protein, unknown function	7:916434-917168	+
PF3D7_0702400	150.68	190.47	0.234138	1.1762	18.4785	OK	35.7561	OK	43	plasmodium_falciparum	PF3D7_0702400	SEMP1	small exported membrane protein 1	7:101694-102285	+
PF3D7_0731400	3.68	7.62	0.233456	1.17565	0.230496	OK	0.23347	OK	43	plasmodium_falciparum	PF3D7_0731400	FIKK7.2	serine/threonine protein kinase, FIKK family,pseudogene	7:1353758-1355482	+
PF3D7_1477000	3.68	7.62	0.233456	1.17565	0.139188	OK	0.260994	OK	43	plasmodium_falciparum	PF3D7_1477000		Plasmodium exported protein (hyp17), unknown function, pseudogene	14:3168563-3171692	+
PF3D7_1352200	611.12	761.88	0.233161	1.17541	22.5728	OK	43.2743	OK	43	plasmodium_falciparum	PF3D7_1352200	UTP15	U3 small nucleolar RNA-associated protein 15,putative	13:2080764-2083152	+
PF3D7_1356400	654.17	815.21	0.233016	1.17529	11.8478	OK	22.0392	OK	43	plasmodium_falciparum	PF3D7_1356400		phosphatase 2A regulatory subunit-related protein, putative	13:2235089-2238109	+
PF3D7_1235000	4493.61	5580.79	0.232998	1.17527	174.329	OK	325.004	OK	43	plasmodium_falciparum	PF3D7_1235000	PIH1	PIH1 domain-containing protein, putative	12:1459834-1461486	+
PF3D7_0811200	189.53	238.09	0.231344	1.17393	2.97208	OK	5.5599	OK	43	plasmodium_falciparum	PF3D7_0811200	EMC1	ER membrane protein complex subunit 1, putative	8:560744-564276	+
PF3D7_1131800	16678.2	20662.3	0.230817	1.1735	191.665	OK	359.118	OK	43	plasmodium_falciparum	PF3D7_1131800		oxysterol-binding protein-related protein 2	11:1227220-1231950	-
PF3D7_1112200	260.41	325.7	0.230642	1.17336	11.8974	OK	24.3694	OK	43	plasmodium_falciparum	PF3D7_1112200	COQ4	ubiquinone biosynthesis protein COQ4, putative	11:470541-471608	+
PF3D7_1143000	850	1055.21	0.229941	1.17279	36.2262	OK	71.7734	OK	43	plasmodium_falciparum	PF3D7_1143000		alpha/beta hydrolase, putative	11:1717546-1718694	+
PF3D7_1008200	91.35	116.19	0.229509	1.17244	6.10569	OK	7.81628	OK	43	plasmodium_falciparum	PF3D7_1008200		endonuclease, putative	10:343733-344899	-
PF3D7_0831400	5.25	9.52	0.229074	1.17208	0.426536	OK	0.589258	OK	43	plasmodium_falciparum	PF3D7_0831400		Plasmodium exported protein, unknown function	8:1344405-1345487	-
PF3D7_1302000	5.25	9.52	0.229074	1.17208	0.169186	OK	0.541325	OK	43	plasmodium_falciparum	PF3D7_1302000	PTP6	EMP1-trafficking protein	13:112792-113815	-
PF3D7_0504700	401.11	499.03	0.228697	1.17178	3.98954	OK	6.63779	OK	43	plasmodium_falciparum	PF3D7_0504700	CEP120	centrosomal protein CEP120, putative	5:180421-187470	+
PF3D7_0616100	389.04	483.8	0.228032	1.17124	39.945	OK	74.9515	OK	43	plasmodium_falciparum	PF3D7_0616100		conserved Plasmodium protein, unknown function	6:672119-672754	+
PF3D7_0411300	893.58	1106.63	0.227552	1.17085	22.3681	OK	42.2613	OK	43	plasmodium_falciparum	PF3D7_0411300		conserved Plasmodium protein, unknown function	4:510380-512548	+
PF3D7_1339900	932.43	1154.25	0.227223	1.17058	16.8869	OK	33.8171	OK	43	plasmodium_falciparum	PF3D7_1339900	ABCB5	ABC transporter B family member 5, putative	13:1598401-1601178	+
PF3D7_1206600	2401.42	2965.63	0.226456	1.16996	29.7661	OK	55.7657	OK	43	plasmodium_falciparum	PF3D7_1206600	RPC2	DNA-directed RNA polymerase III subunit RPC2,putative	12:294997-299349	-
PF3D7_0513100	1393.92	1721.85	0.225919	1.16952	93.7122	OK	174.954	OK	43	plasmodium_falciparum	PF3D7_0513100		conserved Plasmodium protein, unknown function	5:557039-558012	-
PF3D7_1420000	1667.45	2058.99	0.225847	1.16946	62.2611	OK	115.006	OK	43	plasmodium_falciparum	PF3D7_1420000	SF3B4	splicing factor 3B subunit 4, putative	14:828904-830773	-
PF3D7_1033800	29568.3	36454.2	0.225702	1.16935	1151.95	OK	2168.95	OK	43	plasmodium_falciparum	PF3D7_1033800		plasmepsin VII	10:1351197-1353284	+
PF3D7_1412600	192.16	239.99	0.225678	1.16933	6.87655	OK	12.8438	OK	43	plasmodium_falciparum	PF3D7_1412600	DHS	deoxyhypusine synthase	14:509686-511176	-
PF3D7_0108300	7415.84	9144.5	0.225623	1.16928	60.1471	OK	113.038	OK	43	plasmodium_falciparum	PF3D7_0108300	ARP	conserved Plasmodium protein, unknown function	1:337168-343833	+
PF3D7_1226800	2448.67	3020.86	0.22538	1.16909	103.538	OK	201.257	OK	43	plasmodium_falciparum	PF3D7_1226800	ATX3	ataxin-3, putative	12:1085387-1087264	+
PF3D7_1366400	1588.17	1959.94	0.225142	1.16889	22.8295	OK	42.6793	OK	43	plasmodium_falciparum	PF3D7_1366400	RHOP148	rhoptry protein RHOP148	13:2655277-2659065	-
PF3D7_1409900	1988.76	2453.26	0.225032	1.1688	53.3941	OK	99.3615	OK	43	plasmodium_falciparum	PF3D7_1409900	CDS	cytidine diphosphate-diacylglycerol synthase	14:389592-391595	+
PF3D7_1211000	10175.9	12536.8	0.224778	1.1686	98.432	OK	186.102	OK	43	plasmodium_falciparum	PF3D7_1211000		kinesin-7, putative	12:484065-489902	+
PF3D7_0727900	88.73	112.38	0.224736	1.16856	0.855168	OK	1.55916	OK	43	plasmodium_falciparum	PF3D7_0727900		conserved Plasmodium protein, unknown function	7:1184401-1190172	+
PF3D7_1459900	62.48	80	0.224232	1.16816	4.10593	OK	10.0895	OK	43	plasmodium_falciparum	PF3D7_1459900		conserved Plasmodium membrane protein, unknown function	14:2450207-2450788	-
PF3D7_1200700	8.4	13.33	0.223777	1.16779	0.21432	OK	0.309266	OK	43	plasmodium_falciparum	PF3D7_1200700	ACS7	acyl-CoA synthetase	12:61556-64336	-
PF3D7_1021100	243.61	302.85	0.223733	1.16775	2.39203	OK	4.60873	OK	43	plasmodium_falciparum	PF3D7_1021100		conserved Plasmodium protein, unknown function	10:851000-856285	-
PF3D7_1009900	486.69	601.89	0.2236	1.16764	10.718	OK	19.8767	OK	43	plasmodium_falciparum	PF3D7_1009900		conserved Plasmodium protein, unknown function	10:399207-401778	+
PF3D7_0509300	489.84	605.7	0.223486	1.16755	56.5571	OK	108.291	OK	43	plasmodium_falciparum	PF3D7_0509300		conserved Plasmodium protein, unknown function	5:388696-389191	-
PF3D7_1366600	2729.03	3359.9	0.22333	1.16742	83.3266	OK	156.775	OK	43	plasmodium_falciparum	PF3D7_1366600	SRPR-alpha	signal recognition particle receptor alpha subunit	13:2663422-2665152	-
PF3D7_1352000	471.46	582.84	0.223037	1.16719	4.38589	OK	8.51427	OK	43	plasmodium_falciparum	PF3D7_1352000		conserved Plasmodium protein, unknown function	13:2069317-2075337	+
PF3D7_0305000	609.54	752.36	0.222648	1.16687	26.4873	OK	51.9329	OK	43	plasmodium_falciparum	PF3D7_0305000	EF-Ts	elongation factor Ts	3:234058-235334	-
PF3D7_1436600	1226.44	1510.43	0.222475	1.16673	24.6003	OK	47.4985	OK	43	plasmodium_falciparum	PF3D7_1436600	PKG	cGMP-dependent protein kinase	14:1490654-1494214	-
PF3D7_1228100	457.81	565.7	0.222378	1.16666	17.781	OK	33.7073	OK	43	plasmodium_falciparum	PF3D7_1228100	LRR13	leucine-rich repeat protein	12:1141583-1143194	-
PF3D7_1005000	200.56	249.52	0.222296	1.16659	4.84127	OK	9.01221	OK	43	plasmodium_falciparum	PF3D7_1005000	MRSapi	methionine--tRNA ligase, putative	10:225456-227705	-
PF3D7_1116700	1192.83	1468.53	0.222038	1.16638	30.4475	OK	57.3393	OK	43	plasmodium_falciparum	PF3D7_1116700	DPAP1	dipeptidyl aminopeptidase 1	11:630779-632881	-
PF3D7_1024900	44.1	57.14	0.220752	1.16534	0.52591	OK	0.950036	OK	43	plasmodium_falciparum	PF3D7_1024900		conserved Plasmodium protein, unknown function	10:1040289-1045004	-
PF3D7_1401700	11.55	17.14	0.220578	1.1652	0.927157	OK	1.41737	OK	43	plasmodium_falciparum	PF3D7_1401700		Plasmodium exported protein, unknown function	14:66269-67081	-
PF3D7_1314900	1129.31	1388.53	0.22055	1.16518	48.9204	OK	92.3647	OK	43	plasmodium_falciparum	PF3D7_1314900	P44	general transcription factor IIH subunit 2	13:632336-634510	+
PF3D7_1472200	2399.32	2946.58	0.220528	1.16516	19.9928	OK	37.4595	OK	43	plasmodium_falciparum	PF3D7_1472200	HDA1	histone deacetylase, putative	14:2945662-2952551	+
PF3D7_1212400	191.63	238.09	0.220338	1.16501	9.36161	OK	18.1478	OK	43	plasmodium_falciparum	PF3D7_1212400		tetratricopeptide repeat family protein,putative	12:549888-550910	+
PF3D7_0615600	792.77	975.21	0.220069	1.16479	5.89595	OK	11.0826	OK	43	plasmodium_falciparum	PF3D7_0615600		conserved Plasmodium protein, unknown function	6:646637-655596	-
PF3D7_1318600	1132.98	1392.34	0.220018	1.16475	36.472	OK	68.4567	OK	43	plasmodium_falciparum	PF3D7_1318600		conserved Plasmodium protein, unknown function	13:768049-769650	+
PF3D7_1303100	768.1	944.73	0.219828	1.16459	59.1368	OK	114.656	OK	43	plasmodium_falciparum	PF3D7_1303100		methyltransferase-like protein, putative	13:159024-159915	+
PF3D7_1235600	11408.6	13990.1	0.219821	1.16459	455.085	OK	852.575	OK	43	plasmodium_falciparum	PF3D7_1235600	SHMT	serine hydroxymethyltransferase	12:1484306-1485911	+
PF3D7_0616800	1111.46	1365.67	0.219808	1.16458	38.2671	OK	72.0577	OK	43	plasmodium_falciparum	PF3D7_0616800	MQO	malate:quinone oxidoreductase, putative	6:695929-697494	+
PF3D7_1212800	2541.07	3118	0.21968	1.16448	140.53	OK	266.228	OK	43	plasmodium_falciparum	PF3D7_1212800		iron-sulfur subunit of succinate dehydrogenase	12:565966-566931	+
PF3D7_0715600	855.25	1051.4	0.21964	1.16444	19.0486	OK	37.6683	OK	43	plasmodium_falciparum	PF3D7_0715600		GTP-binding translation elongation factor tu family protein, putative	7:691068-693332	+
PF3D7_1450500	581.19	714.26	0.217901	1.16304	6.34569	OK	11.9721	OK	43	plasmodium_falciparum	PF3D7_1450500		conserved Plasmodium protein, unknown function	14:2067739-2073656	-
PF3D7_0316600	900.4	1104.73	0.217714	1.16289	50.6507	OK	96.2362	OK	43	plasmodium_falciparum	PF3D7_0316600	FNT	formate-nitrite transporter	3:669302-670873	-
PF3D7_1130000	506.64	622.84	0.217572	1.16278	9.53534	OK	17.7435	OK	43	plasmodium_falciparum	PF3D7_1130000	PAGM	phosphoacetylglucosamine mutase, putative	11:1159366-1162188	-
PF3D7_0811800	16.28	22.86	0.21755	1.16276	0.502572	OK	0.801277	OK	43	plasmodium_falciparum	PF3D7_0811800		conserved Plasmodium protein, unknown function	8:593649-595412	-
PF3D7_1239400	3522.33	4310.35	0.21708	1.16238	339.308	OK	658.328	OK	43	plasmodium_falciparum	PF3D7_1239400		conserved Plasmodium protein, unknown function	12:1646612-1647151	-
PF3D7_1108300	61.43	78.09	0.217077	1.16238	8.44184	OK	16.3085	OK	43	plasmodium_falciparum	PF3D7_1108300	PCD	pterin-4a-carbinolamine dehydratase	11:362421-362887	+
PF3D7_1252700	1137.71	1394.25	0.217066	1.16237	44.2667	OK	84.2756	OK	43	plasmodium_falciparum	PF3D7_1252700		Plasmodium exported protein (PHISTb), unknown function	12:2154618-2156124	+
PF3D7_0716400	1837.55	2249.46	0.216783	1.16214	178.786	OK	341.337	OK	43	plasmodium_falciparum	PF3D7_0716400		transcription initiation factor IIA subunit 1,putative	7:720010-721467	+
PF3D7_0531300	625.82	767.6	0.216145	1.16163	35.421	OK	68.7253	OK	43	plasmodium_falciparum	PF3D7_0531300		conserved Plasmodium protein, unknown function	5:1281289-1282254	+
PF3D7_1460400	3184.22	3891.32	0.215555	1.16115	238.172	OK	453.239	OK	43	plasmodium_falciparum	PF3D7_1460400	UCHL3	ubiquitin carboxyl-terminal hydrolase isozyme L3	14:2461321-2463104	+
PF3D7_0615800	668.34	819.02	0.215462	1.16108	8.04367	OK	17.339	OK	43	plasmodium_falciparum	PF3D7_0615800		conserved Plasmodium protein, unknown function	6:657939-661789	-
PF3D7_0417100	484.59	594.27	0.21477	1.16052	15.2894	OK	31.0153	OK	43	plasmodium_falciparum	PF3D7_0417100	PUF2	mRNA-binding protein PUF2	4:743611-745637	-
PF3D7_0317700	6572.14	8020.72	0.21453	1.16033	42.5162	OK	84.3851	OK	43	plasmodium_falciparum	PF3D7_0317700		CPSF (cleavage and polyadenylation specific factor), subunit A, putative	3:728259-738076	+
PF3D7_0613800	498.76	611.41	0.214504	1.16031	2.19162	OK	4.13751	OK	43	plasmodium_falciparum	PF3D7_0613800	ApiAP2	transcription factor with AP2 domain(s)	6:566139-578993	+
PF3D7_0522900	4269.42	5211.28	0.214486	1.16029	49.0231	OK	93.1058	OK	43	plasmodium_falciparum	PF3D7_0522900		zinc finger protein, putative	5:948951-953609	+
PF3D7_0106700	1970.91	2405.64	0.21376	1.15971	24.5566	OK	46.5735	OK	43	plasmodium_falciparum	PF3D7_0106700	AARP2	small ribosomal subunit assembling AARP2 protein	1:281155-285459	+
PF3D7_0113000	27.3	36.19	0.213727	1.15968	0.855395	OK	1.33979	OK	43	plasmodium_falciparum	PF3D7_0113000	GARP	glutamic acid-rich protein	1:487892-490127	-
PF3D7_0614500	2856.08	3481.8	0.212858	1.15898	272.139	OK	517.185	OK	43	plasmodium_falciparum	PF3D7_0614500	RPL19	60S ribosomal protein L19	6:606142-607259	-
PF3D7_1012100	827.95	1011.4	0.212839	1.15897	33.516	OK	67.2505	OK	43	plasmodium_falciparum	PF3D7_1012100		conserved Plasmodium protein, unknown function	10:468071-469536	-
PF3D7_1129900	1050.56	1281.87	0.212281	1.15852	29.7784	OK	56.0588	OK	43	plasmodium_falciparum	PF3D7_1129900	MFR5	transporter, putative	11:1156437-1158266	+
PF3D7_1104100	276.16	339.04	0.212067	1.15835	12.9868	OK	25.5943	OK	43	plasmodium_falciparum	PF3D7_1104100	SYN13	syntaxin, Qa-SNARE family	11:179461-181128	-
PF3D7_1112800	44.63	57.14	0.210971	1.15747	1.68178	OK	2.97923	OK	43	plasmodium_falciparum	PF3D7_1112800		conserved protein, unknown function	11:486329-487666	+
PF3D7_1118600	1273.16	1550.43	0.210613	1.15718	36.0159	OK	68.8406	OK	43	plasmodium_falciparum	PF3D7_1118600	MYST	histone acetyltransferase	11:705556-707382	-
PF3D7_1132700	364.36	445.7	0.210452	1.15705	18.8495	OK	37.9014	OK	43	plasmodium_falciparum	PF3D7_1132700	mRPL2	mitochondrial ribosomal protein L2 precursor	11:1268455-1269456	+
PF3D7_1027000	610.59	744.74	0.210154	1.15681	5.85439	OK	10.949	OK	43	plasmodium_falciparum	PF3D7_1027000		conserved Plasmodium protein, unknown function	10:1126523-1131958	-
PF3D7_1123400	4142.37	5032.23	0.209396	1.1562	129.076	OK	246.745	OK	43	plasmodium_falciparum	PF3D7_1123400		translation elongation factor EF-1, subunit alpha, putative	11:925728-927524	+
PF3D7_0802100	2584.65	3140.86	0.20936	1.15618	17.6568	OK	33.9276	OK	43	plasmodium_falciparum	PF3D7_0802100	ApiAP2	transcription factor with AP2 domain(s)	8:151808-159668	-
PF3D7_0916900	80.85	100.95	0.208646	1.1556	4.32647	OK	8.00776	OK	43	plasmodium_falciparum	PF3D7_0916900		conserved Plasmodium protein, unknown function	9:705357-706355	+
PF3D7_1449800	427.89	521.89	0.208418	1.15542	40.0536	OK	79.2829	OK	43	plasmodium_falciparum	PF3D7_1449800		conserved Plasmodium protein, unknown function	14:2043009-2043542	+
PF3D7_1013200	634.22	771.41	0.207374	1.15458	10.3129	OK	19.8076	OK	43	plasmodium_falciparum	PF3D7_1013200		conserved Plasmodium protein, unknown function	10:511084-514278	+
PF3D7_0302900	1819.7	2207.55	0.207147	1.1544	25.2996	OK	48.6128	OK	43	plasmodium_falciparum	PF3D7_0302900		exportin-1, putative	3:152168-156146	-
PF3D7_0113300	159.6	196.18	0.207023	1.1543	4.91634	OK	9.2581	OK	43	plasmodium_falciparum	PF3D7_0113300		Plasmodium exported protein (hyp1), unknown function	1:504938-506874	-
PF3D7_0201700	1.05	3.81	0.206266	1.1537	0.062062	OK	0.039659	OK	43	plasmodium_falciparum	PF3D7_0201700		DnaJ protein, putative	2:81291-84165	-
PF3D7_0202200	1.05	3.81	0.206266	1.1537	0.192157	OK	0.125232	OK	43	plasmodium_falciparum	PF3D7_0202200	PTP1	EMP1-trafficking protein	2:112547-113682	-
PF3D7_0421200	1.05	3.81	0.206266	1.1537	0.16168	OK	0.107579	OK	43	plasmodium_falciparum	PF3D7_0421200	RIF	rifin	4:967087-968273	+
PF3D7_0532900	1.05	3.81	0.206266	1.1537	0.187044	OK	0.112015	OK	43	plasmodium_falciparum	PF3D7_0532900	RIF	rifin	5:1326245-1327429	+
PF3D7_1418500	1.05	3.81	0.206266	1.1537	14.48	OK	3.52077	OK	43	plasmodium_falciparum	PF3D7_1418500			14:779377-779495	+
PF3D7_0812100	647.87	786.64	0.205629	1.15319	4.35093	OK	8.30258	OK	43	plasmodium_falciparum	PF3D7_0812100		conserved Plasmodium protein, unknown function	8:604923-612878	+
PF3D7_0114000	8440.15	10209.2	0.205104	1.15277	118.021	OK	222.778	OK	43	plasmodium_falciparum	PF3D7_0114000	EPF1	exported protein family 1	1:542480-546983	+
PF3D7_0822600	5109.97	6180.77	0.204866	1.15258	117.653	OK	225.862	OK	43	plasmodium_falciparum	PF3D7_0822600	SEC23	protein transport protein SEC23	8:997055-999529	+
PF3D7_1010300	199.51	243.8	0.204022	1.15191	27.9044	OK	49.9605	OK	43	plasmodium_falciparum	PF3D7_1010300	SDH4	succinate dehydrogenase subunit 4, putative	10:414732-415328	+
PF3D7_1215600	658.37	798.07	0.203945	1.15184	93.2934	OK	164.894	OK	43	plasmodium_falciparum	PF3D7_1215600		conserved Plasmodium protein, unknown function	12:635035-635457	+
PF3D7_1336900	182.18	222.85	0.203924	1.15183	5.15254	OK	9.52926	OK	43	plasmodium_falciparum	PF3D7_1336900	cTrpRS	tryptophan--tRNA ligase	13:1488061-1490262	-
PF3D7_1035700	158.55	194.28	0.203761	1.1517	4.11327	OK	7.69412	OK	43	plasmodium_falciparum	PF3D7_1035700	DBLMSP	duffy binding-like merozoite surface protein	10:1413200-1415293	+
PF3D7_0724800	2107.94	2548.5	0.203701	1.15165	83.8567	OK	162.821	OK	43	plasmodium_falciparum	PF3D7_0724800		kelch protein, putative	7:1047427-1049362	-
PF3D7_0606400	2970.01	3588.47	0.203353	1.15137	354.553	OK	749.543	OK	43	plasmodium_falciparum	PF3D7_0606400		conserved Plasmodium protein, unknown function	6:263936-264830	-
PF3D7_1437600	86.1	106.66	0.202792	1.15092	1.96009	OK	4.21034	OK	43	plasmodium_falciparum	PF3D7_1437600		conserved Plasmodium protein, unknown function	14:1523286-1525046	+
PF3D7_0316300.2	81.38	100.95	0.202679	1.15083	254.269	OK	515.636	OK	43	plasmodium_falciparum	PF3D7_0316300.2		inorganic pyrophosphatase, putative	3:658272-661643	+
PF3D7_0311300	2321.62	2803.73	0.202626	1.15079	42.2954	OK	81.415	OK	43	plasmodium_falciparum	PF3D7_0311300		phosphatidylinositol 3-and 4-kinase, putative	3:480122-483453	-
PF3D7_0100400	291.38	354.28	0.202506	1.1507	13.4711	OK	25.904	OK	43	plasmodium_falciparum	PF3D7_0100400	RIF	rifin	1:50363-51636	+
PF3D7_0705800	15083.2	18176.6	0.201234	1.14968	1329.63	OK	2585.15	OK	43	plasmodium_falciparum	PF3D7_0705800		cysteine-rich secretory protein, putative	7:287597-289088	-
PF3D7_1122800	967.08	1167.59	0.20087	1.14939	10.1877	OK	19.0147	OK	43	plasmodium_falciparum	PF3D7_1122800	CDPK6	calcium-dependent protein kinase 6	11:872031-877678	+
PF3D7_0515100	526.07	636.17	0.200513	1.14911	17.094	OK	32.4901	OK	43	plasmodium_falciparum	PF3D7_0515100	ROM9	rhomboid protease ROM9	5:624719-626481	-
PF3D7_0402100	2.63	5.71	0.200412	1.14903	0.144976	OK	0.156323	OK	43	plasmodium_falciparum	PF3D7_0402100		Plasmodium exported protein (PHISTb), unknown function	4:123588-125464	-
PF3D7_0617700	2.63	5.71	0.200412	1.14903	0.25264	OK	0.269784	OK	43	plasmodium_falciparum	PF3D7_0617700	RIF	rifin	6:741269-742406	-
PF3D7_0621600	2.63	5.71	0.200412	1.14903	1.70029	OK	1.6233	OK	43	plasmodium_falciparum	PF3D7_0621600			6:883563-883644	-
PF3D7_0900600	2.63	5.71	0.200412	1.14903	0.228932	OK	0.2704	OK	43	plasmodium_falciparum	PF3D7_0900600	RIF	rifin	9:45902-47236	-
PF3D7_0937400	2.63	5.71	0.200412	1.14903	0.233505	OK	0.246172	OK	43	plasmodium_falciparum	PF3D7_0937400	RIF	rifin	9:1477526-1478736	+
PF3D7_1039000	2.63	5.71	0.200412	1.14903	0.102303	OK	0.100715	OK	43	plasmodium_falciparum	PF3D7_1039000	FIKK10.2	serine/threonine protein kinase, FIKK family	10:1568709-1571815	+
PF3D7_1454100	29.4	38.09	0.200035	1.14873	4.40223	OK	9.1843	OK	43	plasmodium_falciparum	PF3D7_1454100		tRNA intron endonuclease, putative	14:2221351-2221884	+
PF3D7_1024800	31253.1	37616.1	0.199984	1.14869	471.927	OK	942.163	OK	43	plasmodium_falciparum	PF3D7_1024800		conserved Plasmodium protein, unknown function	10:1034685-1039079	+
PF3D7_1014500	129.15	158.09	0.199516	1.14831	1.69925	OK	3.20309	OK	43	plasmodium_falciparum	PF3D7_1014500		conserved Plasmodium protein, unknown function	10:576579-580478	+
PF3D7_1466200	4579.18	5510.32	0.199315	1.14815	28.3777	OK	54.1841	OK	43	plasmodium_falciparum	PF3D7_1466200		conserved Plasmodium protein, unknown function	14:2694813-2704049	-
PF3D7_1455400	409.51	495.22	0.199233	1.14809	22.2765	OK	41.397	OK	43	plasmodium_falciparum	PF3D7_1455400	HlyIII	hemolysin III	14:2262739-2263801	-
PF3D7_0524800	862.6	1039.97	0.199067	1.14796	21.4465	OK	40.3873	OK	43	plasmodium_falciparum	PF3D7_0524800	UFD1	ubiquitin fusion degradation protein 1,putative	5:1021408-1024307	-
PF3D7_1438300	4.2	7.62	0.198348	1.14738	1.90873	OK	2.78212	OK	43	plasmodium_falciparum	PF3D7_1438300			14:1546224-1546297	+
PF3D7_1239700	1505.22	1811.38	0.198291	1.14734	30.03	OK	57.7676	OK	43	plasmodium_falciparum	PF3D7_1239700	FTSH1	ATP-dependent zinc metalloprotease FTSH 1	12:1655487-1658129	+
PF3D7_0805200	509.79	615.22	0.198204	1.14727	87.4308	OK	161.185	OK	43	plasmodium_falciparum	PF3D7_0805200	GAMER	gamete release protein, putative	8:290902-291183	+
PF3D7_0506700	662.04	798.07	0.198096	1.14718	14.1244	OK	26.9736	OK	43	plasmodium_falciparum	PF3D7_0506700		GTPase-activating protein, putative	5:280886-283345	+
PF3D7_0936800	5.78	9.52	0.197572	1.14677	0.359226	OK	0.488071	OK	43	plasmodium_falciparum	PF3D7_0936800		Plasmodium exported protein (PHISTc), unknown function	9:1458392-1459862	+
PF3D7_1251900	8.93	13.33	0.197356	1.1466	2.42288	OK	4.86734	OK	43	plasmodium_falciparum	PF3D7_1251900			12:2112878-2112950	+
PF3D7_1424500	8.93	13.33	0.197356	1.1466	2.97687	OK	6.64301	OK	43	plasmodium_falciparum	PF3D7_1424500			14:979464-979605	+
PF3D7_1440900	429.46	518.08	0.196941	1.14626	33.5832	OK	62.2874	OK	43	plasmodium_falciparum	PF3D7_1440900		conserved Plasmodium protein, unknown function	14:1668591-1669963	+
PF3D7_0932900	77.18	95.24	0.196308	1.14576	8.25758	OK	16.1592	OK	43	plasmodium_falciparum	PF3D7_0932900		conserved Plasmodium protein, unknown function	9:1309467-1309943	-
PF3D7_1421000	3684.03	4418.92	0.19575	1.14532	352.693	OK	684.564	OK	43	plasmodium_falciparum	PF3D7_1421000		conserved Plasmodium protein, unknown function	14:867802-868920	-
PF3D7_0210000	2629.8	3154.19	0.195424	1.14506	443.65	OK	862.063	OK	43	plasmodium_falciparum	PF3D7_0210000	Sec61-gamma	secretory complex protein 61 gamma subunit	2:409983-410228	+
PF3D7_0623400	290.33	350.47	0.195035	1.14475	11.0377	OK	21.989	OK	43	plasmodium_falciparum	PF3D7_0623400	PlasMei2	RNA-binding protein mei2 homologue, putative	6:950223-951506	-
PF3D7_0703000	120.23	146.66	0.19489	1.14464	1.07546	OK	2.14831	OK	43	plasmodium_falciparum	PF3D7_0703000		conserved Plasmodium protein, unknown function	7:115239-120770	+
PF3D7_0823800	226.81	274.28	0.194717	1.1445	5.43365	OK	10.7122	OK	43	plasmodium_falciparum	PF3D7_0823800		DnaJ protein, putative	8:1043813-1045780	+
PF3D7_0107500	1213.84	1455.2	0.193878	1.14383	13.9413	OK	27.0616	OK	43	plasmodium_falciparum	PF3D7_0107500		lipid/sterol:H+ symporter	1:304362-309257	-
PF3D7_1470100	795.4	954.26	0.193645	1.14365	5.75365	OK	10.5578	OK	43	plasmodium_falciparum	PF3D7_1470100		conserved Plasmodium protein, unknown function	14:2870069-2877589	+
PF3D7_1116000	387.99	466.65	0.193255	1.14334	6.50952	OK	11.7973	OK	43	plasmodium_falciparum	PF3D7_1116000	RON4	rhoptry neck protein 4	11:602983-606918	-
PF3D7_1417100	335.48	403.8	0.193088	1.14321	21.3398	OK	40.8101	OK	43	plasmodium_falciparum	PF3D7_1417100		conserved Plasmodium protein, unknown function	14:690451-691272	+
PF3D7_0934100	920.88	1102.83	0.192151	1.14247	15.1135	OK	29.0529	OK	43	plasmodium_falciparum	PF3D7_0934100	XPD	TFIIH basal transcription factor complex helicase XPD subunit	9:1343385-1346555	+
PF3D7_1115200	33496	40019.8	0.192104	1.14243	727.092	OK	1419.31	OK	43	plasmodium_falciparum	PF3D7_1115200	SET7	SET domain protein, putative	11:576773-580276	+
PF3D7_0908400	176.41	213.33	0.191932	1.14229	10.8518	OK	26.2203	OK	43	plasmodium_falciparum	PF3D7_0908400		conserved Plasmodium protein, unknown function	9:388149-388736	+
PF3D7_1003000	217.88	262.85	0.191848	1.14223	2.93853	OK	5.68442	OK	43	plasmodium_falciparum	PF3D7_1003000		conserved Plasmodium protein, unknown function	10:142419-146237	+
PF3D7_0915000	1186.01	1419.01	0.191714	1.14212	38.7363	OK	75.685	OK	43	plasmodium_falciparum	PF3D7_0915000	NDH2	type II NADH:ubiquinone oxidoreductase	9:639658-641259	-
PF3D7_1141800	418.96	502.84	0.191474	1.14193	18.1089	OK	35.0145	OK	43	plasmodium_falciparum	PF3D7_1141800		phd finger protein, putative	11:1672519-1674557	-
PF3D7_0706400	538.67	645.7	0.191358	1.14184	92.3934	OK	182.97	OK	43	plasmodium_falciparum	PF3D7_0706400	RPL37	60S ribosomal protein L37	7:306855-307133	-
PF3D7_1210100	495.61	594.27	0.191305	1.1418	25.8926	OK	54.2434	OK	43	plasmodium_falciparum	PF3D7_1210100	SYN2	syntaxin, Qa-SNARE family	12:455304-456236	-
PF3D7_0208100	3114.92	3719.89	0.190934	1.1415	29.104	OK	56.9438	OK	43	plasmodium_falciparum	PF3D7_0208100.1		conserved Plasmodium protein, unknown function	2:327932-335203	+
PF3D7_1443000	436.81	523.79	0.190752	1.14136	5.88012	OK	11.4997	OK	43	plasmodium_falciparum	PF3D7_1443000	SRPK2	serine/threonine protein kinase	14:1764316-1768122	-
PF3D7_1024300	1426.99	1704.71	0.190411	1.14109	176.705	OK	356.701	OK	43	plasmodium_falciparum	PF3D7_1024300		conserved Plasmodium protein, unknown function	10:1022505-1022897	+
PF3D7_1469700	446.79	535.22	0.189825	1.14063	51.8369	OK	71.037	OK	43	plasmodium_falciparum	PF3D7_1469700	MED6	mediator of RNA polymerase II transcription subunit 6, putative	14:2863914-2864531	+
PF3D7_0909100	1971.96	2352.31	0.189307	1.14022	54.0226	OK	68.0923	OK	43	plasmodium_falciparum	PF3D7_0909100		conserved Plasmodium membrane protein, unknown function	9:415205-417433	+
PF3D7_1406200	4065.19	4845.57	0.189089	1.14004	24.8763	OK	48.5569	OK	43	plasmodium_falciparum	PF3D7_1406200		conserved Plasmodium protein, unknown function	14:217845-226307	+
PF3D7_1417200	1857.5	2215.17	0.188941	1.13993	7.21289	OK	14.1005	OK	43	plasmodium_falciparum	PF3D7_1417200		NOT family protein, putative	14:694585-708177	+
PF3D7_1011400	2219.76	2645.64	0.188517	1.13959	140.207	OK	269.252	OK	43	plasmodium_falciparum	PF3D7_1011400		proteasome subunit beta type-5	10:441140-441955	-
PF3D7_0905500	170.63	205.71	0.188407	1.13951	12.0291	OK	21.4961	OK	43	plasmodium_falciparum	PF3D7_0905500		conserved Plasmodium protein, unknown function	9:278369-279088	+
PF3D7_0918400	1130.88	1348.53	0.188064	1.13923	11.0082	OK	21.0402	OK	43	plasmodium_falciparum	PF3D7_0918400		conserved Plasmodium protein, unknown function	9:754297-760269	+
PF3D7_1405600	3266.64	3889.41	0.187762	1.139	156.748	OK	309.634	OK	43	plasmodium_falciparum	PF3D7_1405600	RNR	ribonucleotide reductase small subunit	14:193216-194265	-
PF3D7_1021000	1057.91	1260.92	0.187425	1.13873	49.8852	OK	98.2399	OK	43	plasmodium_falciparum	PF3D7_1021000		conserved Plasmodium protein, unknown function	10:848859-850404	-
PF3D7_1239800	223.66	268.56	0.187349	1.13867	0.66802	OK	1.30061	OK	43	plasmodium_falciparum	PF3D7_1239800		conserved Plasmodium protein, unknown function	12:1660451-1677754	+
PF3D7_1004900	1106.21	1318.06	0.187173	1.13853	58.7321	OK	115.579	OK	43	plasmodium_falciparum	PF3D7_1004900		conserved Plasmodium protein, unknown function	10:224248-225207	+
PF3D7_0621900	502.44	599.98	0.187054	1.13844	9.70012	OK	21.5148	OK	43	plasmodium_falciparum	PF3D7_0621900	SRP68	signal recognition particle subunit SRP68,putative	6:893450-895780	-
PF3D7_1305600	250.96	300.94	0.187035	1.13842	12.7978	OK	23.4151	OK	43	plasmodium_falciparum	PF3D7_1305600		membrane integral peptidase, M50 family,putative	13:274073-275200	-
PF3D7_0529200	622.67	742.84	0.1869	1.13832	14.0307	OK	28.1943	OK	43	plasmodium_falciparum	PF3D7_0529200		sugar transporter, putative	5:1192973-1195332	+
PF3D7_0208200	898.3	1070.45	0.186808	1.13824	44.0809	OK	94.3168	OK	43	plasmodium_falciparum	PF3D7_0208200	KRR1	KRR1 small subunit processome component,putative	2:335679-336581	-
PF3D7_0403800	2348.39	2794.2	0.186763	1.13821	43.5096	OK	93.5527	OK	43	plasmodium_falciparum	PF3D7_0403800		alpha/beta hydrolase, putative	4:211515-213854	-
PF3D7_1145300	1354.01	1611.38	0.186268	1.13782	228.723	OK	467.653	OK	43	plasmodium_falciparum	PF3D7_1145300	CRIPT	cysteine-rich PDZ-binding protein, putative	11:1798776-1799670	-
PF3D7_0210200	6215.13	7384.55	0.185855	1.13749	40.3881	OK	80.5431	OK	43	plasmodium_falciparum	PF3D7_0210200		conserved Plasmodium protein, unknown function	2:413278-421137	-
PF3D7_0203700	5260.65	6249.34	0.185594	1.13729	310.759	OK	514.2	OK	43	plasmodium_falciparum	PF3D7_0203700	MAK16	protein MAK16, putative	2:168682-170136	-
PF3D7_0105600	200.03	239.99	0.185359	1.1371	2.78062	OK	5.42095	OK	43	plasmodium_falciparum	PF3D7_0105600		conserved Plasmodium protein, unknown function	1:230289-234402	-
PF3D7_1360400	84.53	102.85	0.185287	1.13704	4.24094	OK	8.76606	OK	43	plasmodium_falciparum	PF3D7_1360400		conserved Plasmodium protein, unknown function	13:2411357-2412298	+
PF3D7_0832000	55.65	68.57	0.185275	1.13703	3.30422	OK	5.82026	OK	43	plasmodium_falciparum	PF3D7_0832000		stevor	8:1383349-1384377	-
PF3D7_1329100	2976.31	3533.23	0.184521	1.13644	23.5494	OK	46.1862	OK	43	plasmodium_falciparum	PF3D7_1329100	MyoC	myosin C	13:1227372-1234418	-
PF3D7_0207100	2910.16	3453.23	0.184049	1.13607	25.5945	OK	53.3138	OK	43	plasmodium_falciparum	PF3D7_0207100		conserved Plasmodium protein, unknown function	2:281907-287345	+
PF3D7_1442400	499.29	594.27	0.183581	1.1357	4.05959	OK	7.97254	OK	43	plasmodium_falciparum	PF3D7_1442400		conserved Plasmodium protein, unknown function	14:1717171-1723512	+
PF3D7_1360500	4777.64	5664.6	0.183481	1.13562	25.9897	OK	50.7004	OK	43	plasmodium_falciparum	PF3D7_1360500	GCbeta	guanylyl cyclase beta	13:2413324-2425261	+
PF3D7_0728900	2904.91	3443.71	0.183025	1.13526	101.296	OK	199.175	OK	43	plasmodium_falciparum	PF3D7_0728900		RNA-binding protein, putative	7:1232272-1234672	-
PF3D7_1476400	630.02	748.55	0.182646	1.13496	17.3301	OK	33.8943	OK	43	plasmodium_falciparum	PF3D7_1476400	FIKK14	serine/threonine protein kinase, FIKK family,pseudogene	14:3142075-3144341	+
PF3D7_0828900	763.9	906.64	0.182121	1.13455	65.75	OK	133.23	OK	43	plasmodium_falciparum	PF3D7_0828900		conserved Plasmodium protein, unknown function	8:1241966-1242895	-
PF3D7_1464100	20.48	26.67	0.181936	1.13441	0.412855	OK	0.726555	OK	43	plasmodium_falciparum	PF3D7_1464100		conserved Plasmodium protein, unknown function	14:2595869-2598571	+
PF3D7_1020300	5877.55	6955.99	0.181612	1.13415	129.012	OK	254.498	OK	43	plasmodium_falciparum	PF3D7_1020300		cytoplasmic dynein intermediate chain, putative	10:819830-822139	+
PF3D7_1333000	791.2	937.12	0.180045	1.13292	51.2166	OK	99.7761	OK	43	plasmodium_falciparum	PF3D7_1333000	CPN20	20 kDa chaperonin	13:1355285-1357194	+
PF3D7_1417000	1147.68	1358.06	0.179896	1.1328	51.4048	OK	101.428	OK	43	plasmodium_falciparum	PF3D7_1417000	IMC1l	inner membrane complex protein 1l, putative	14:688592-689740	+
PF3D7_0604200	17.33	22.86	0.17967	1.13263	1.27444	OK	2.7264	OK	43	plasmodium_falciparum	PF3D7_0604200		mitochondrial ribosomal protein L41, putative	6:180936-181481	+
PF3D7_1018400	3525.48	4163.69	0.179134	1.1322	282.711	OK	569.386	OK	43	plasmodium_falciparum	PF3D7_1018400		conserved Plasmodium protein, unknown function	10:734722-735738	+
PF3D7_1350500	737.12	872.36	0.178982	1.13208	10.7314	OK	21.2459	OK	43	plasmodium_falciparum	PF3D7_1350500		conserved Plasmodium protein, unknown function	13:2015367-2018801	-
PF3D7_0320600	211.06	251.42	0.178639	1.13182	19.6483	OK	46.0662	OK	43	plasmodium_falciparum	PF3D7_0320600		conserved Plasmodium protein, unknown function	3:862741-863832	-
PF3D7_0613000.1	15.75	20.95	0.178371	1.13161	23.642	OK	65.6871	OK	43	plasmodium_falciparum	PF3D7_0613000.1		conserved Plasmodium protein, unknown function	6:533932-535364	-
PF3D7_0926100	3439.9	4058.93	0.178146	1.13143	18.911	OK	36.9266	OK	43	plasmodium_falciparum	PF3D7_0926100		protein kinase, putative	9:1048280-1057816	-
PF3D7_1129500	1238.51	1462.81	0.17806	1.13136	27.5945	OK	91.7376	OK	43	plasmodium_falciparum	PF3D7_1129500		A/G-specific adenine glycosylase, putative	11:1141486-1143910	+
PF3D7_1360300	99.75	120	0.177786	1.13115	4.27005	OK	8.92382	OK	43	plasmodium_falciparum	PF3D7_1360300		conserved Plasmodium protein, unknown function	13:2409348-2410466	-
PF3D7_1313700	849.47	1003.78	0.177745	1.13111	45.7389	OK	89.3264	OK	43	plasmodium_falciparum	PF3D7_1313700		septum formation protein MAF homologue,putative	13:587015-587809	-
PF3D7_0605600	4131.87	4872.24	0.177552	1.13096	38.7036	OK	76.0964	OK	43	plasmodium_falciparum	PF3D7_0605600		nucleoside diphosphate kinase, putative	6:228132-234835	-
PF3D7_1247200	277.73	329.51	0.176844	1.13041	29.3209	OK	52.9136	OK	43	plasmodium_falciparum	PF3D7_1247200		conserved Plasmodium protein, unknown function	12:1950989-1951513	-
PF3D7_0506300	116.03	139.04	0.176795	1.13037	4.62645	OK	9.25943	OK	43	plasmodium_falciparum	PF3D7_0506300		conserved Plasmodium protein, unknown function	5:260961-262184	-
PF3D7_1216700	840.55	992.35	0.176776	1.13036	12.2734	OK	25.5133	OK	43	plasmodium_falciparum	PF3D7_1216700	PLP2	perforin-like protein 2	12:663061-666282	+
PF3D7_1201800	316.58	375.23	0.176713	1.13031	23.4857	OK	43.9654	OK	43	plasmodium_falciparum	PF3D7_1201800	COX19	cytochrome c oxidase assembly protein COX19,putative	12:105683-106339	-
PF3D7_1213300	1578.72	1860.9	0.176296	1.12998	230.946	OK	466.648	OK	43	plasmodium_falciparum	PF3D7_1213300		conserved Plasmodium protein, unknown function	12:578470-578917	-
PF3D7_0728000	1161.86	1369.48	0.175773	1.12957	58.1318	OK	114.934	OK	43	plasmodium_falciparum	PF3D7_0728000		eukaryotic translation initiation factor 2 subunit alpha, putative	7:1191179-1192289	-
PF3D7_0726400	1414.39	1666.62	0.175768	1.12957	4.54885	OK	8.59365	OK	43	plasmodium_falciparum	PF3D7_0726400		conserved Plasmodium membrane protein, unknown function	7:1108831-1124492	-
PF3D7_0213900	613.22	723.79	0.175577	1.12942	10.3479	OK	19.0484	OK	43	plasmodium_falciparum	PF3D7_0213900		conserved Plasmodium protein, unknown function	2:561122-564622	-
PF3D7_0208800	407.94	481.89	0.174716	1.12874	27.1903	OK	55.6349	OK	43	plasmodium_falciparum	PF3D7_0208800		conserved Plasmodium protein, unknown function	2:359142-359849	+
PF3D7_0923300	69.3	83.81	0.174591	1.12864	1.47834	OK	2.85019	OK	43	plasmodium_falciparum	PF3D7_0923300	PLP3	perforin-like protein 3	9:947033-949498	+
PF3D7_0918600	307.66	363.8	0.174103	1.12826	7.10357	OK	14.2378	OK	43	plasmodium_falciparum	PF3D7_0918600	RECQ1	ATP-dependent DNA helicase Q1	9:764848-767034	+
PF3D7_1337800	11.03	15.24	0.17358	1.12785	0.392444	OK	0.653672	OK	43	plasmodium_falciparum	PF3D7_1337800	CDPK5	calcium-dependent protein kinase 5	13:1528502-1530208	-
PF3D7_1304900	226.81	268.56	0.173161	1.12753	27.5288	OK	54.6055	OK	43	plasmodium_falciparum	PF3D7_1304900	RPB11	DNA-directed RNA polymerase II subunit RPB11,putative	13:245199-246175	+
PF3D7_1204500	351.76	415.23	0.173139	1.12751	20.4614	OK	36.9675	OK	43	plasmodium_falciparum	PF3D7_1204500		conserved Plasmodium protein, unknown function	12:211517-212356	-
PF3D7_1319000	2763.16	3245.62	0.173127	1.1275	53.5553	OK	101.181	OK	43	plasmodium_falciparum	PF3D7_1319000		conserved Plasmodium protein, unknown function	13:784110-786992	+
PF3D7_0214000	2687.03	3154.19	0.172424	1.12695	77.3488	OK	160.285	OK	43	plasmodium_falciparum	PF3D7_0214000	CCT8	T-complex protein 1 subunit theta	2:566121-567894	+
PF3D7_0510300	4866.37	5706.5	0.171665	1.12636	333.314	OK	658.587	OK	43	plasmodium_falciparum	PF3D7_0510300	SIP	stripes inner membrane complex protein,putative	5:440779-441879	-
PF3D7_1037100	703.52	826.64	0.171258	1.12604	15.7541	OK	31.2077	OK	43	plasmodium_falciparum	PF3D7_1037100	PyKII	pyruvate kinase 2	10:1469990-1472227	-
PF3D7_1465400	360.69	424.75	0.170803	1.12568	58.687	OK	123.359	OK	43	plasmodium_falciparum	PF3D7_1465400		conserved Plasmodium protein, unknown function	14:2646603-2647033	-
PF3D7_0621200	3261.92	3820.84	0.170269	1.12527	185.061	OK	365.184	OK	43	plasmodium_falciparum	PF3D7_0621200	PDX1	pyridoxine biosynthesis protein PDX1	6:871297-872202	-
PF3D7_1402000	255.16	300.94	0.170091	1.12513	4.81307	OK	9.62914	OK	43	plasmodium_falciparum	PF3D7_1402000		conserved Plasmodium protein, unknown function	14:77258-80423	-
PF3D7_0214900	1160.28	1359.96	0.169786	1.12489	20.7441	OK	40.7666	OK	43	plasmodium_falciparum	PF3D7_0214900	RON6	rhoptry neck protein 6	2:610625-615372	+
[truncated: 3,671 more rows]

## Sheet: Rings
EnsemblID	Normalized trsnacripts Rings_WT	Normalized transcripts Rings-ZNF4_KO	Log2FoldChange	Fold Change	Ring-ZNF4_KO [2238/1169]; TPM	Ring-ZNF4_KO [2238/1169]; TPMStatus	Ring_WT [2237/1168]; TPM	Ring_WT [2237/1168]; TPMStatus	EnsemblBuild	EnsemblSpecies	EnsemblID	Symbol	Description	ORF	Strand
PF3D7_1200500	447.5	3066.3	1.19553	2.29029	159.871	OK	24.6585	OK	43	plasmodium_falciparum	PF3D7_1200500	RIF	rifin	12:43800-45106	-
PF3D7_0314700	835.4	4118.49	1.15351	2.22455	67.5069	OK	14.5956	OK	43	plasmodium_falciparum	PF3D7_0314700		zinc finger protein, putative	3:589002-592547	-
PF3D7_1373400	89.85	779.02	1.10488	2.1508	39.8785	OK	4.89521	OK	43	plasmodium_falciparum	PF3D7_1373400	RIF	rifin	13:2881591-2882956	+
PF3D7_1372000	3669.02	13783.9	1.09036	2.12927	645.237	OK	181.137	OK	43	plasmodium_falciparum	PF3D7_1372000		Plasmodium exported protein (PHISTa), unknown function	13:2832952-2834322	+
PF3D7_1041300	282.5	1244.35	1.07503	2.10676	11.3933	OK	2.7425	OK	43	plasmodium_falciparum	PF3D7_1041300	VAR	erythrocyte membrane protein 1, PfEMP1	10:1642401-1649948	-
PF3D7_1219400	358.52	1505.95	1.07413	2.10546	27.9376	OK	7.37226	OK	43	plasmodium_falciparum	PF3D7_1219400	VAR	erythrocyte membrane protein 1 (PfEMP1),pseudogene	12:776510-779933	-
PF3D7_0905400	2327.37	8460.39	1.07381	2.10499	183.668	OK	53.2789	OK	43	plasmodium_falciparum	PF3D7_0905400	RhopH3	high molecular weight rhoptry protein 3	9:270740-274789	-
PF3D7_0202400	40876.7	139697	1.05883	2.08324	2357.47	OK	727.153	OK	43	plasmodium_falciparum	PF3D7_0202400		gamete antigen 27/25, putative	2:120524-124102	+
PF3D7_0900200	54.43	540.57	1.05343	2.07545	28.0135	OK	2.94695	OK	43	plasmodium_falciparum	PF3D7_0900200	RIF	rifin	9:29797-31157	-
PF3D7_0113800	866.5	3048.94	1.0436	2.06137	20.5221	OK	6.16708	OK	43	plasmodium_falciparum	PF3D7_0113800		DBL containing protein, unknown function	1:527107-536351	+
PF3D7_1356900	133.91	593.81	1.0127	2.01768	37.911	OK	8.7454	OK	43	plasmodium_falciparum	PF3D7_1356900	PK5	protein kinase 5	13:2263199-2264755	-
PF3D7_1116000	501.93	1561.51	0.970392	1.95937	28.0086	OK	9.49681	OK	43	plasmodium_falciparum	PF3D7_1116000	RON4	rhoptry neck protein 4	11:602983-606918	-
PF3D7_0632500	70.84	359.99	0.969952	1.95878	2.11859	OK	0.620995	OK	43	plasmodium_falciparum	PF3D7_0632500	VAR	erythrocyte membrane protein 1, PfEMP1	6:1353946-1366430	-
PF3D7_1371600	319.65	1019.78	0.959079	1.94407	7.66584	OK	2.52002	OK	43	plasmodium_falciparum	PF3D7_1371600	EBL1	erythrocyte binding like protein 1, pseudogene	13:2811706-2820270	+
PF3D7_0302500	1173.19	3378.83	0.957387	1.94179	64.7087	OK	24.2763	OK	43	plasmodium_falciparum	PF3D7_0302500	CLAG3.1	cytoadherence linked asexual protein 3.1	3:135418-140660	+
PF3D7_1000200	33.69	282.44	0.951523	1.93391	14.7882	OK	1.86609	OK	43	plasmodium_falciparum	PF3D7_1000200	RIF	rifin	10:38050-39395	-
PF3D7_0404700	270.4	866.99	0.950478	1.93251	18.3775	OK	6.03985	OK	43	plasmodium_falciparum	PF3D7_0404700	DPAP3	dipeptidyl aminopeptidase 3	4:260454-263418	-
PF3D7_1410400	1221.57	3414.72	0.942247	1.92152	84.9693	OK	32.0212	OK	43	plasmodium_falciparum	PF3D7_1410400	RAP1	rhoptry-associated protein 1	14:420442-422790	+
PF3D7_0722200	648.79	1870.57	0.942221	1.92148	49.2043	OK	18.2072	OK	43	plasmodium_falciparum	PF3D7_0722200	RALP1	rhoptry-associated leucine zipper-like protein 1	7:946363-948612	+
PF3D7_0707300	1784.83	4802.6	0.927236	1.90163	108.972	OK	42.6758	OK	43	plasmodium_falciparum	PF3D7_0707300	RAMA	rhoptry-associated membrane antigen	7:338885-342083	+
PF3D7_0807700	499.34	1421.45	0.925632	1.89952	30.8014	OK	11.4822	OK	43	plasmodium_falciparum	PF3D7_0807700	DegP	serine protease DegP	8:395648-398787	-
PF3D7_0929400	828.49	2268.76	0.922071	1.89483	31.9338	OK	12.3256	OK	43	plasmodium_falciparum	PF3D7_0929400	RhopH2	high molecular weight rhoptry protein 2	9:1175203-1180762	+
PF3D7_1140400	174.51	552.14	0.908672	1.87732	62.0293	OK	20.4224	OK	43	plasmodium_falciparum	PF3D7_1140400		conserved Plasmodium protein, unknown function	11:1608006-1608609	+
PF3D7_1030200	571.91	1548.78	0.904032	1.87129	68.8382	OK	27.5944	OK	43	plasmodium_falciparum	PF3D7_1030200	CLAMP	conserved Plasmodium protein, unknown function	10:1230561-1231913	-
PF3D7_0207600	1607.73	4162.48	0.90348	1.87057	80.4076	OK	32.8174	OK	43	plasmodium_falciparum	PF3D7_0207600	SERA5	serine repeat antigen 5	2:303593-307027	-
PF3D7_1301300	104.53	365.78	0.896127	1.86106	26.94	OK	8.25198	OK	43	plasmodium_falciparum	PF3D7_1301300		Plasmodium exported protein (PHISTa-like),unknown function, pseudogene	13:78614-79470	-
PF3D7_1412200	110.58	376.2	0.891383	1.85495	9.65393	OK	2.99059	OK	43	plasmodium_falciparum	PF3D7_1412200		conserved Plasmodium protein, unknown function	14:487776-490380	-
PF3D7_0423400	73.43	287.07	0.889849	1.85298	24.0707	OK	6.27151	OK	43	plasmodium_falciparum	PF3D7_0423400	AARP	asparagine-rich protein	4:1055665-1056318	+
PF3D7_0214900	545.13	1439.97	0.888161	1.85082	29.3969	OK	11.7968	OK	43	plasmodium_falciparum	PF3D7_0214900	RON6	rhoptry neck protein 6	2:610625-615372	+
PF3D7_1126700	735.19	1891.41	0.883026	1.84424	39.4186	OK	16.1672	OK	43	plasmodium_falciparum	PF3D7_1126700	ATG23	autophagy-related protein 23, putative	11:1040790-1046087	-
PF3D7_0308400	100.21	338	0.875192	1.83425	138.866	OK	37.1983	OK	43	plasmodium_falciparum	PF3D7_0308400			3:368572-368690	+
PF3D7_1200700	21898.3	52911.9	0.874788	1.83374	1111.98	OK	486.141	OK	43	plasmodium_falciparum	PF3D7_1200700	ACS7	acyl-CoA synthetase	12:61556-64336	-
PF3D7_0823200	23345.4	55974.7	0.869876	1.82751	3727.06	OK	1636.03	OK	43	plasmodium_falciparum	PF3D7_0823200		RNA-binding protein, putative	8:1022629-1023846	-
PF3D7_1423300	331.74	869.31	0.859832	1.81483	17.644	OK	7.05724	OK	43	plasmodium_falciparum	PF3D7_1423300	PP7	serine/threonine protein phosphatase 7	14:936168-941638	+
PF3D7_0930300	10549.2	24874.2	0.857712	1.81216	284.88	OK	127.444	OK	43	plasmodium_falciparum	PF3D7_0930300	MSP1	merozoite surface protein 1	9:1201812-1206974	+
PF3D7_1031200	151.18	441.02	0.855596	1.80951	23.1125	OK	8.12991	OK	43	plasmodium_falciparum	PF3D7_1031200	MORN1	MORN repeat-containing protein 1	10:1257384-1258478	+
PF3D7_0308100	35.42	185.2	0.854743	1.80844	2.10513	OK	0.431077	OK	43	plasmodium_falciparum	PF3D7_0308100		conserved Plasmodium protein, unknown function	3:356319-361454	+
PF3D7_0731500	12012.6	28174.3	0.854461	1.80808	367.362	OK	165.172	OK	43	plasmodium_falciparum	PF3D7_0731500	EBA175	erythrocyte binding antigen-175	7:1358055-1362929	+
PF3D7_0315200	512.3	1279.07	0.852428	1.80554	11.8338	OK	5.00242	OK	43	plasmodium_falciparum	PF3D7_0315200	CTRP	circumsporozoite-and TRAP-related protein	3:616472-622816	+
PF3D7_0822900	858.72	2084.71	0.851764	1.80471	37.2123	OK	16.3132	OK	43	plasmodium_falciparum	PF3D7_0822900		conserved Plasmodium protein, unknown function	8:1007777-1011307	-
PF3D7_1013800	107.99	336.84	0.849729	1.80216	13.4347	OK	4.57474	OK	43	plasmodium_falciparum	PF3D7_1013800		conserved Plasmodium protein, unknown function	10:542359-544779	+
PF3D7_0817600	413.81	1044.09	0.849385	1.80173	20.688	OK	8.72602	OK	43	plasmodium_falciparum	PF3D7_0817600		conserved Plasmodium protein, unknown function	8:800920-804034	-
PF3D7_0206800	4563.16	10557.8	0.842131	1.7927	754.204	OK	344.163	OK	43	plasmodium_falciparum	PF3D7_0206800	MSP2	merozoite surface protein 2	2:273689-274507	-
PF3D7_1449200	486.38	1193.41	0.839689	1.78966	238.666	OK	103.599	OK	43	plasmodium_falciparum	PF3D7_1449200		conserved Plasmodium protein, unknown function	14:2014670-2015055	+
PF3D7_1340000	240.17	629.7	0.839143	1.78899	19.8635	OK	8.01405	OK	43	plasmodium_falciparum	PF3D7_1340000	PSOP7	secreted ookinete protein, putative	13:1601698-1603554	-
PF3D7_1200200	49.24	201.41	0.839143	1.78899	10.3343	OK	2.61918	OK	43	plasmodium_falciparum	PF3D7_1200200	RIF	rifin	12:26321-27687	-
PF3D7_0407800	439.73	1081.13	0.836561	1.78579	10.5296	OK	4.58102	OK	43	plasmodium_falciparum	PF3D7_0407800		conserved Plasmodium protein, unknown function	4:384924-390806	+
PF3D7_1251200	2869.9	6600.24	0.834994	1.78385	203.398	OK	93.4782	OK	43	plasmodium_falciparum	PF3D7_1251200		coronin	12:2092087-2094231	+
PF3D7_0802600	454.42	1106.6	0.832174	1.78037	9.90382	OK	4.33294	OK	43	plasmodium_falciparum	PF3D7_0802600	ACbeta	adenylyl cyclase beta	8:180563-188113	+
PF3D7_0932200	854.4	2010.63	0.83174	1.77983	202.216	OK	90.3674	OK	43	plasmodium_falciparum	PF3D7_0932200	PFN	profilin, putative	9:1287008-1288372	+
PF3D7_0817700	348.15	864.68	0.831109	1.77905	14.4588	OK	6.07219	OK	43	plasmodium_falciparum	PF3D7_0817700	RON5	rhoptry neck protein 5	8:805797-813465	-
PF3D7_1452000	231.53	600.76	0.83051	1.77831	5.35414	OK	2.17139	OK	43	plasmodium_falciparum	PF3D7_1452000	RON2	rhoptry neck protein 2	14:2134298-2140867	+
PF3D7_0405900	370.62	914.45	0.83047	1.77826	24.3706	OK	10.3847	OK	43	plasmodium_falciparum	PF3D7_0405900	ASP	apical sushi protein	4:316540-319178	-
PF3D7_1228600	2055.24	4715.78	0.83018	1.77791	125.162	OK	57.95	OK	43	plasmodium_falciparum	PF3D7_1228600	MSP9	merozoite surface protein 9	12:1160729-1162960	-
PF3D7_1118700	197.83	524.36	0.829976	1.77766	15.4953	OK	6.17829	OK	43	plasmodium_falciparum	PF3D7_1118700	MLC-B	myosin light chain B	11:708526-712863	-
PF3D7_1203400	169.33	459.54	0.829104	1.77658	6.95931	OK	2.78032	OK	43	plasmodium_falciparum	PF3D7_1203400	MFS4	transporter, putative	12:178162-181914	+
PF3D7_0618000	174.51	468.8	0.82636	1.77321	10.8739	OK	4.23855	OK	43	plasmodium_falciparum	PF3D7_0618000		conserved Plasmodium membrane protein, unknown function	6:758609-760996	+
PF3D7_0914100	519.21	1240.87	0.825925	1.77267	20.8005	OK	9.17216	OK	43	plasmodium_falciparum	PF3D7_0914100		conserved Plasmodium protein, unknown function	9:601076-604576	-
PF3D7_1133400	2793.01	6321.28	0.823806	1.77007	197.284	OK	91.8823	OK	43	plasmodium_falciparum	PF3D7_1133400	AMA1	apical membrane antigen 1	11:1293856-1295724	+
PF3D7_0610400	4076.78	9183.85	0.823209	1.76934	1270.54	OK	594.036	OK	43	plasmodium_falciparum	PF3D7_0610400	H3	histone H3	6:444747-445157	+
PF3D7_0207000	761.1	1771.02	0.821323	1.76703	124.605	OK	56.8913	OK	43	plasmodium_falciparum	PF3D7_0207000	MSP4	merozoite surface protein 4	2:277494-278456	-
PF3D7_0919300	233.26	594.97	0.821213	1.76689	54.1737	OK	22.6955	OK	43	plasmodium_falciparum	PF3D7_0919300	TrxL1	thioredoxin-like protein 1, putative	9:793217-794167	+
PF3D7_1335100	1157.64	2649.59	0.820056	1.76547	146.505	OK	66.8522	OK	43	plasmodium_falciparum	PF3D7_1335100	MSP7	merozoite surface protein 7	13:1419086-1420141	-
PF3D7_1035300	752.46	1745.56	0.818986	1.76417	31.3382	OK	14.3686	OK	43	plasmodium_falciparum	PF3D7_1035300	GLURP	glutamate-rich protein	10:1399195-1402896	+
PF3D7_1361800	2637.51	5931.19	0.818918	1.76408	44.3459	OK	20.7808	OK	43	plasmodium_falciparum	PF3D7_1361800		conserved Plasmodium protein, unknown function	13:2473530-2481626	+
PF3D7_0934800	308.42	759.34	0.818895	1.76405	41.9178	OK	18.0926	OK	43	plasmodium_falciparum	PF3D7_0934800	PKAc	cAMP-dependent protein kinase catalytic subunit	9:1361935-1363848	+
PF3D7_1035400	2078.56	4682.21	0.81777	1.76268	257.303	OK	120.207	OK	43	plasmodium_falciparum	PF3D7_1035400	MSP3	merozoite surface protein 3	10:1404195-1405259	+
PF3D7_1223100	858.72	1977.06	0.817481	1.76233	86.1889	OK	39.3218	OK	43	plasmodium_falciparum	PF3D7_1223100	PKAr	cAMP-dependent protein kinase regulatory subunit	12:927825-929991	-
PF3D7_1243700	564.13	1321.9	0.816386	1.76099	60.1787	OK	27.1725	OK	43	plasmodium_falciparum	PF3D7_1243700		ubiquitin-conjugating enzyme E2, putative	12:1829660-1831057	+
PF3D7_1018200	203.02	517.42	0.809905	1.7531	4.78817	OK	1.96494	OK	43	plasmodium_falciparum	PF3D7_1018200	PPP8	serine/threonine protein phosphatase 8,putative	10:721734-728331	-
PF3D7_0613300	89.85	270.86	0.809402	1.75248	3.75295	OK	1.26979	OK	43	plasmodium_falciparum	PF3D7_0613300	ROP14	rhoptry protein ROP14	6:540077-544798	-
PF3D7_0923900	5251.7	11559.1	0.808271	1.75111	1052.55	OK	505.454	OK	43	plasmodium_falciparum	PF3D7_0923900		RNA-binding protein, putative	9:966795-968069	-
PF3D7_1409400	265.22	650.53	0.807052	1.74963	47.4728	OK	20.2546	OK	43	plasmodium_falciparum	PF3D7_1409400		conserved Plasmodium membrane protein, unknown function	14:365509-367027	-
PF3D7_0207700	177.1	458.38	0.807004	1.74957	9.30915	OK	3.78831	OK	43	plasmodium_falciparum	PF3D7_0207700	SERA4	serine repeat antigen 4	2:308847-312155	-
PF3D7_1035900	804.3	1820.8	0.804533	1.74658	88.3499	OK	41.4679	OK	43	plasmodium_falciparum	PF3D7_1035900	M566	probable protein, unknown function	10:1423983-1425683	+
PF3D7_1022700	233.26	576.45	0.80257	1.74421	39.3433	OK	16.7188	OK	43	plasmodium_falciparum	PF3D7_1022700		phospholipid scramblase, putative	10:951752-952579	-
PF3D7_1310700	2466.46	5413.77	0.801407	1.7428	720.27	OK	345.029	OK	43	plasmodium_falciparum	PF3D7_1310700		RNA-binding protein, putative	13:468232-468663	-
PF3D7_1000100	174.51	447.96	0.800985	1.74229	5.13231	OK	2.56275	OK	43	plasmodium_falciparum	PF3D7_1000100	VAR	erythrocyte membrane protein 1, PfEMP1	10:28490-36164	+
PF3D7_0629300	176.24	451.44	0.800659	1.7419	10.4988	OK	4.3782	OK	43	plasmodium_falciparum	PF3D7_0629300	PL	phospholipase, putative	6:1205190-1207781	+
PF3D7_0830500	29683	64258	0.800057	1.74117	1840.8	OK	895.809	OK	43	plasmodium_falciparum	PF3D7_0830500	TryThrA	sporozoite and liver stage tryptophan-rich protein, putative	8:1296134-1298328	-
PF3D7_0501500	101.08	288.23	0.797755	1.73839	13.4464	OK	4.30613	OK	43	plasmodium_falciparum	PF3D7_0501500	RAP3	rhoptry-associated protein 3	5:81134-82336	-
PF3D7_1321100	146	383.14	0.796193	1.73651	2.31997	OK	0.928708	OK	43	plasmodium_falciparum	PF3D7_1321100		conserved Plasmodium protein, unknown function	13:861442-872332	-
PF3D7_1342600	4711.75	10188.6	0.795122	1.73522	241.493	OK	117.646	OK	43	plasmodium_falciparum	PF3D7_1342600	MyoA	myosin A	13:1673699-1676539	+
PF3D7_0207100	525.26	1193.41	0.793418	1.73318	12.9887	OK	6.01912	OK	43	plasmodium_falciparum	PF3D7_0207100		conserved Plasmodium protein, unknown function	2:281907-287345	+
PF3D7_0613900	1688.94	3679.79	0.79199	1.73146	35.5828	OK	17.4337	OK	43	plasmodium_falciparum	PF3D7_0613900	myoE	myosin E, putative	6:579435-585896	-
PF3D7_0913800	545.13	1226.98	0.788495	1.72727	250.532	OK	115.74	OK	43	plasmodium_falciparum	PF3D7_0913800		conserved Plasmodium protein, unknown function	9:593107-593556	+
PF3D7_0908500	104.53	289.38	0.786853	1.72531	2.82777	OK	1.06166	OK	43	plasmodium_falciparum	PF3D7_0908500		conserved Plasmodium protein, unknown function	9:389605-397843	-
PF3D7_0805200	1708.81	3692.52	0.786295	1.72464	701.611	OK	344.031	OK	43	plasmodium_falciparum	PF3D7_0805200	GAMER	gamete release protein, putative	8:290902-291183	+
PF3D7_0935800	284.23	669.05	0.78606	1.72436	9.72797	OK	4.36966	OK	43	plasmodium_falciparum	PF3D7_0935800	CLAG9	cytoadherence linked asexual protein 9	9:1413840-1419754	+
PF3D7_1351700	1257.85	2731.77	0.785307	1.72346	40.447	OK	19.5919	OK	43	plasmodium_falciparum	PF3D7_1351700	IMC1f	inner membrane complex protein 1f, putative	13:2059616-2063924	+
PF3D7_0900100	61.34	199.1	0.785241	1.72338	1.91846	OK	0.702484	OK	43	plasmodium_falciparum	PF3D7_0900100	VAR	erythrocyte membrane protein 1, PfEMP1	9:20080-27885	+
PF3D7_0424000	3033.18	6477.54	0.783418	1.7212	359.386	OK	177.218	OK	43	plasmodium_falciparum	PF3D7_0424000		Plasmodium exported protein (PHISTc), unknown function	4:1080959-1082189	+
PF3D7_0918000	818.12	1790.7	0.78175	1.71922	86.9385	OK	41.8351	OK	43	plasmodium_falciparum	PF3D7_0918000	GAP50	glideosome-associated protein 50	9:742494-743684	-
PF3D7_0207500	351.61	799.85	0.776205	1.71262	15.1093	OK	7.04923	OK	43	plasmodium_falciparum	PF3D7_0207500	SERA6	serine repeat antigen 6	2:298897-302564	-
PF3D7_1246400	1357.2	2899.61	0.774799	1.71095	266.106	OK	134.805	OK	43	plasmodium_falciparum	PF3D7_1246400	MTIP	myosin A tail domain interacting protein	12:1931970-1932584	+
PF3D7_0515700	1383.12	2951.7	0.774291	1.71035	124.973	OK	61.3548	OK	43	plasmodium_falciparum	PF3D7_0515700	GAP40	glideosome-associated protein 40, putative	5:653966-655336	-
PF3D7_0628100	616.83	1349.68	0.773377	1.70927	2.51636	OK	1.21789	OK	43	plasmodium_falciparum	PF3D7_0628100		HECT-domain (ubiquitin-transferase), putative	6:1122801-1153664	-
PF3D7_1007200	124.4	322.95	0.773267	1.70914	10.1498	OK	4.28045	OK	43	plasmodium_falciparum	PF3D7_1007200		rhoGAP GTPase, putative	10:288383-290826	-
PF3D7_0800400	10.37	133.12	0.769752	1.70498	9.00373	OK	1.09348	OK	43	plasmodium_falciparum	PF3D7_0800400	RIF	rifin	8:52760-53982	-
PF3D7_1476300	130.45	333.37	0.769668	1.70488	10.8954	OK	4.53201	OK	43	plasmodium_falciparum	PF3D7_1476300		Plasmodium exported protein (PHISTb), unknown function	14:3139140-3140982	+
PF3D7_1125700	637.56	1385.56	0.769665	1.70487	40.1669	OK	19.5215	OK	43	plasmodium_falciparum	PF3D7_1125700		kelch protein, putative	11:1004780-1007354	-
PF3D7_1136200	95.03	260.44	0.769531	1.70471	7.488	OK	2.85086	OK	43	plasmodium_falciparum	PF3D7_1136200		conserved Plasmodium protein, unknown function	11:1417466-1420071	-
PF3D7_0207800	216.84	511.63	0.76878	1.70383	10.61	OK	4.79727	OK	43	plasmodium_falciparum	PF3D7_0207800	SERA3	serine repeat antigen 3	2:313449-316741	-
PF3D7_0808200	1206.88	2555.83	0.766429	1.70105	86.3042	OK	43.0977	OK	43	plasmodium_falciparum	PF3D7_0808200		plasmepsin X	8:416344-418065	-
PF3D7_1463900	152.91	377.36	0.765902	1.70043	6.84196	OK	2.88293	OK	43	plasmodium_falciparum	PF3D7_1463900		conserved Plasmodium membrane protein, unknown function	14:2584575-2589782	-
PF3D7_1332200	292.86	664.42	0.764129	1.69834	12.8427	OK	5.9041	OK	43	plasmodium_falciparum	PF3D7_1332200		conserved Plasmodium protein, unknown function	13:1332299-1335592	+
PF3D7_1435300	357.66	797.54	0.763805	1.69796	4.98768	OK	2.37368	OK	43	plasmodium_falciparum	PF3D7_1435300		NAD(P)H-dependent glutamate synthase, putative	14:1421901-1431221	-
PF3D7_1036500	575.36	1243.19	0.762233	1.69611	43.3274	OK	21.0561	OK	43	plasmodium_falciparum	PF3D7_1036500		probable protein, unknown function	10:1441901-1443568	+
PF3D7_0424100	87.25	239.61	0.758627	1.69188	8.61317	OK	3.22929	OK	43	plasmodium_falciparum	PF3D7_0424100	RH5	reticulocyte binding protein homologue 5	4:1082363-1084150	-
PF3D7_1229800	226.34	520.89	0.756424	1.6893	4.44963	OK	2.0291	OK	43	plasmodium_falciparum	PF3D7_1229800	MyoD	myosin D	12:1219136-1226465	-
PF3D7_0626300	59.61	182.89	0.755107	1.68776	7.13449	OK	2.451	OK	43	plasmodium_falciparum	PF3D7_0626300	FabB/FabF	3-oxoacyl-acyl-carrier protein synthase I/II	6:1061115-1062891	-
PF3D7_0730400	283.36	634.33	0.753293	1.68564	60.9419	OK	28.9561	OK	43	plasmodium_falciparum	PF3D7_0730400		conserved Plasmodium protein, unknown function	7:1304347-1305096	+
PF3D7_1308000	165.87	395.88	0.7532	1.68553	9.33116	OK	4.10766	OK	43	plasmodium_falciparum	PF3D7_1308000		conserved Plasmodium membrane protein, unknown function	13:356709-359201	+
PF3D7_1222700	1056.56	2200.47	0.751696	1.68377	208.704	OK	105.325	OK	43	plasmodium_falciparum	PF3D7_1222700	GAP45	glideosome-associated protein 45	12:918722-919336	+
PF3D7_1035600	27.65	122.7	0.751228	1.68322	5.65402	OK	1.3499	OK	43	plasmodium_falciparum	PF3D7_1035600	H101	merozoite surface protein	10:1409281-1410555	+
PF3D7_1028700	1474.69	3043.15	0.750467	1.68234	120.116	OK	60.9244	OK	43	plasmodium_falciparum	PF3D7_1028700	MTRAP	merozoite TRAP-like protein	10:1181005-1182501	+
PF3D7_0323400	450.1	968.85	0.750245	1.68208	17.481	OK	8.54676	OK	43	plasmodium_falciparum	PF3D7_0323400	RIPR	Rh5 interacting protein	3:980706-983966	-
PF3D7_0800300	69.98	201.41	0.750116	1.68193	1.42919	OK	0.54206	OK	43	plasmodium_falciparum	PF3D7_0800300	VAR	erythrocyte membrane protein 1, PfEMP1	8:40948-50939	+
PF3D7_0503600	465.65	1000.11	0.750091	1.6819	23.9846	OK	11.8288	OK	43	plasmodium_falciparum	PF3D7_0503600	MyoB	myosin B	5:146639-150131	-
PF3D7_0814600	72.57	206.04	0.748945	1.68056	9.40597	OK	3.50225	OK	43	plasmodium_falciparum	PF3D7_0814600		conserved Plasmodium protein, unknown function	8:703502-704683	-
PF3D7_1136900	1451.37	2986.43	0.74808	1.67956	43.1557	OK	22.139	OK	43	plasmodium_falciparum	PF3D7_1136900	SUB2	subtilisin-like protease 2	11:1456151-1460319	+
PF3D7_0102500	2949.38	5977.49	0.744039	1.67486	74.5663	OK	38.7621	OK	43	plasmodium_falciparum	PF3D7_0102500	EBA181	erythrocyte binding antigen-181	1:110750-115799	-
PF3D7_0609800	133.04	324.11	0.743828	1.67461	16.2637	OK	7.49782	OK	43	plasmodium_falciparum	PF3D7_0609800	DHHC2	palmitoyltransferase, putative	6:421157-422622	-
PF3D7_1035500	2743.77	5553.83	0.742526	1.6731	291.837	OK	152.126	OK	43	plasmodium_falciparum	PF3D7_1035500	MSP6	merozoite surface protein 6	10:1407276-1408391	+
PF3D7_0414900	678.17	1409.87	0.739689	1.66982	90.3168	OK	45.047	OK	43	plasmodium_falciparum	PF3D7_0414900	ARO	armadillo-domain containing rhoptry protein	4:665973-668147	+
PF3D7_0217900	54.43	166.68	0.738453	1.66839	5.04948	OK	1.95576	OK	43	plasmodium_falciparum	PF3D7_0217900		conserved Plasmodium protein, unknown function	2:735438-736997	-
PF3D7_0308300	72.57	201.41	0.737656	1.66746	10.526	OK	4.03581	OK	43	plasmodium_falciparum	PF3D7_0308300		conserved Plasmodium protein, unknown function	3:365659-366672	-
PF3D7_0506900	378.39	807.96	0.73698	1.66668	20.7005	OK	10.1857	OK	43	plasmodium_falciparum	PF3D7_0506900	ROM4	rhomboid protease ROM4	5:288776-291055	-
PF3D7_0911100	691.99	1428.39	0.735016	1.66442	23.4821	OK	12.0258	OK	43	plasmodium_falciparum	PF3D7_0911100		conserved Plasmodium protein, unknown function	9:504412-508130	+
PF3D7_0212600	498.47	1042.94	0.734073	1.66333	79.846	OK	40.3925	OK	43	plasmodium_falciparum	PF3D7_0212600	SPATR	secreted protein with altered thrombospondin repeat domain	2:522931-523999	+
PF3D7_1235200	95.89	245.4	0.73359	1.66277	4.52394	OK	1.83736	OK	43	plasmodium_falciparum	PF3D7_1235200	VP2	V-type K+-independent H+-translocating inorganic pyrophosphatase	12:1464219-1467572	-
PF3D7_1246200	12216.5	24239.8	0.73314	1.66225	1246.58	OK	664.811	OK	43	plasmodium_falciparum	PF3D7_1246200	ACT1	actin I	12:1920784-1921914	+
PF3D7_0622100	37.15	131.96	0.731142	1.65995	1.93792	OK	0.524587	OK	43	plasmodium_falciparum	PF3D7_0622100		conserved Plasmodium protein, unknown function	6:898341-902363	-
PF3D7_1145200	517.48	1075.35	0.730516	1.65923	10.2721	OK	5.20809	OK	43	plasmodium_falciparum	PF3D7_1145200		serine/threonine protein kinase, putative	11:1789323-1795370	-
PF3D7_1252400	528.71	1093.87	0.728081	1.65643	7.40381	OK	3.74252	OK	43	plasmodium_falciparum	PF3D7_1252400	RH3	reticulocyte binding protein homologue 3,pseudogene	12:2136053-2144874	+
PF3D7_0725400	1114.44	2244.45	0.727461	1.65572	379.922	OK	199.55	OK	43	plasmodium_falciparum	PF3D7_0725400		conserved Plasmodium protein, unknown function	7:1079015-1080055	+
PF3D7_1361500.1	261.76	564.88	0.723649	1.65135	33.7647	OK	16.3164	OK	43	plasmodium_falciparum	PF3D7_1361500.1		conserved Plasmodium protein, unknown function	13:2465491-2467982	-
PF3D7_0407700	246.21	533.62	0.722548	1.65009	6.47232	OK	3.11333	OK	43	plasmodium_falciparum	PF3D7_0407700		conserved Plasmodium protein, unknown function	4:377481-383087	-
PF3D7_0808800	33.69	122.7	0.720788	1.64808	6.11722	OK	1.8922	OK	43	plasmodium_falciparum	PF3D7_0808800	RIF	rifin	8:450615-451899	+
PF3D7_0105300	83.8	216.46	0.720473	1.64772	23.5339	OK	9.67337	OK	43	plasmodium_falciparum	PF3D7_0105300	CAP	cyclase-associated protein	1:225110-225779	-
PF3D7_1116100	452.69	931.81	0.718517	1.64549	9.97808	OK	5.08859	OK	43	plasmodium_falciparum	PF3D7_1116100		serine esterase, putative	11:607902-613394	-
PF3D7_1003600	1580.09	3117.23	0.71688	1.64362	211.496	OK	112.681	OK	43	plasmodium_falciparum	PF3D7_1003600	IMC1c	inner membrane complex protein 1c, putative	10:164945-165790	+
PF3D7_0404900	380.12	788.28	0.716064	1.64269	40.2372	OK	20.4827	OK	43	plasmodium_falciparum	PF3D7_0404900	P41	6-cysteine protein	4:267244-268380	-
PF3D7_1010300	2149.4	4209.94	0.71467	1.64111	685.477	OK	375.959	OK	43	plasmodium_falciparum	PF3D7_1010300	SDH4	succinate dehydrogenase subunit 4, putative	10:414732-415328	+
PF3D7_0501600	192.65	423.66	0.714107	1.64047	20.3086	OK	9.81714	OK	43	plasmodium_falciparum	PF3D7_0501600	RAP2	rhoptry-associated protein 2	5:84041-85237	-
PF3D7_1009700	127.86	297.49	0.711969	1.63804	9.71531	OK	4.48223	OK	43	plasmodium_falciparum	PF3D7_1009700		tubulin--tyrosine ligase, putative	10:389504-391165	-
PF3D7_0528400	119.22	280.12	0.71031	1.63616	12.9649	OK	5.86757	OK	43	plasmodium_falciparum	PF3D7_0528400	DHHC7	palmitoyltransferase	5:1171659-1173890	+
PF3D7_0418600	377.53	775.55	0.708927	1.63459	7.48459	OK	3.84844	OK	43	plasmodium_falciparum	PF3D7_0418600		regulator of chromosome condensation, putative	4:834394-840429	+
PF3D7_1232500	196.11	425.97	0.70743	1.63289	7.76616	OK	3.78225	OK	43	plasmodium_falciparum	PF3D7_1232500		CG2-related protein, putative	12:1339845-1343314	-
PF3D7_1407700	299.78	623.91	0.706483	1.63182	27.0285	OK	13.6463	OK	43	plasmodium_falciparum	PF3D7_1407700		conserved Plasmodium protein, unknown function	14:279176-280673	+
PF3D7_1127000	240.17	509.31	0.705779	1.63102	33.629	OK	16.6176	OK	43	plasmodium_falciparum	PF3D7_1127000		protein phosphatase, putative	11:1056198-1058054	-
PF3D7_0214600	1127.4	2198.15	0.702457	1.62727	24.6804	OK	13.3892	OK	43	plasmodium_falciparum	PF3D7_0214600		serine/threonine protein kinase, putative	2:594196-599340	+
PF3D7_0210600	337.79	692.2	0.70175	1.62648	29.3574	OK	14.8042	OK	43	plasmodium_falciparum	PF3D7_0210600		conserved Plasmodium protein, unknown function	2:432041-434086	-
PF3D7_1301600	2153.72	4149.75	0.701561	1.62626	67.1313	OK	36.7878	OK	43	plasmodium_falciparum	PF3D7_1301600	EBA140	erythrocyte binding antigen-140	13:89319-93352	-
PF3D7_1206300	308.42	635.48	0.70078	1.62538	4.52653	OK	2.34313	OK	43	plasmodium_falciparum	PF3D7_1206300		conserved Plasmodium protein, unknown function	12:281020-289302	-
PF3D7_0701900	4187.36	8007.8	0.70016	1.62468	161.014	OK	88.8863	OK	43	plasmodium_falciparum	PF3D7_0701900		Plasmodium exported protein, unknown function	7:79890-82943	-
PF3D7_1012200	109.72	256.97	0.698854	1.62322	18.4156	OK	8.21387	OK	43	plasmodium_falciparum	PF3D7_1012200	RA	conserved Plasmodium protein, unknown function	10:470979-471933	+
PF3D7_0509100	238.44	500.05	0.697666	1.62188	5.69233	OK	2.85605	OK	43	plasmodium_falciparum	PF3D7_0509100	SMC4	structural maintenance of chromosomes protein 4,putative	5:381077-386203	+
PF3D7_1130000	347.29	706.09	0.697314	1.62148	14.2293	OK	7.30735	OK	43	plasmodium_falciparum	PF3D7_1130000	PAGM	phosphoacetylglucosamine mutase, putative	11:1159366-1162188	-
PF3D7_1323700	491.56	978.11	0.696384	1.62044	59.9197	OK	32.0497	OK	43	plasmodium_falciparum	PF3D7_1323700	GAPM1	glideosome associated protein with multiple membrane spans 1	13:982611-983801	+
PF3D7_0818100	381.85	769.76	0.695586	1.61954	26.8993	OK	14.0508	OK	43	plasmodium_falciparum	PF3D7_0818100		zinc finger protein, putative	8:824564-826518	+
PF3D7_1206000	88.98	216.46	0.695062	1.61895	13.7962	OK	6.02801	OK	43	plasmodium_falciparum	PF3D7_1206000	SHLP2	shewanella-like protein phosphatase 2	12:270300-271214	-
PF3D7_1014900	178.83	385.46	0.694754	1.61861	3.32094	OK	1.61382	OK	43	plasmodium_falciparum	PF3D7_1014900		conserved Plasmodium protein, unknown function	10:600970-607809	-
PF3D7_0833500	198.7	422.5	0.694015	1.61778	3.64799	OK	1.82619	OK	43	plasmodium_falciparum	PF3D7_0833500	VAR	erythrocyte membrane protein 1, PfEMP1	8:1435794-1443449	-
PF3D7_0217500	424.18	846.15	0.692413	1.61598	31.142	OK	16.5762	OK	43	plasmodium_falciparum	PF3D7_0217500	CDPK1	calcium-dependent protein kinase 1	2:720437-722661	+
PF3D7_1434400	62.2	165.53	0.691822	1.61532	10.9982	OK	4.21712	OK	43	plasmodium_falciparum	PF3D7_1434400		conserved Plasmodium membrane protein, unknown function	14:1375624-1376830	-
PF3D7_0515400	128.72	289.38	0.691231	1.61466	7.31768	OK	3.4302	OK	43	plasmodium_falciparum	PF3D7_0515400		conserved Plasmodium protein, unknown function	5:637354-640381	+
PF3D7_1001600	127.86	285.91	0.687065	1.61	7.15091	OK	3.44809	OK	43	plasmodium_falciparum	PF3D7_1001600		alpha/beta hydrolase, putative	10:86538-89009	-
PF3D7_1323000	49.24	140.06	0.685776	1.60857	11.0118	OK	4.17089	OK	43	plasmodium_falciparum	PF3D7_1323000	FabZ	beta-hydroxyacyl-ACP dehydratase	13:963661-964690	-
PF3D7_0600300	7.78	89.13	0.685357	1.6081	4.71918	OK	0.410575	OK	43	plasmodium_falciparum	PF3D7_0600300	RIF	rifin	6:15065-16410	-
PF3D7_1014100	138.23	304.43	0.685299	1.60803	4.09454	OK	1.95044	OK	43	plasmodium_falciparum	PF3D7_1014100		conserved Plasmodium protein, unknown function	10:555160-559527	+
PF3D7_1300200	66.52	171.31	0.684994	1.6077	9.60036	OK	3.88685	OK	43	plasmodium_falciparum	PF3D7_1300200	RIF	rifin	13:30605-31881	-
PF3D7_1035700	1310.55	2489.85	0.684254	1.60687	69.8252	OK	38.7432	OK	43	plasmodium_falciparum	PF3D7_1035700	DBLMSP	duffy binding-like merozoite surface protein	10:1413200-1415293	+
PF3D7_0620400	65.66	169	0.682668	1.60511	6.22736	OK	2.56583	OK	43	plasmodium_falciparum	PF3D7_0620400	MSP10	merozoite surface protein 10	6:851378-852955	-
PF3D7_1216700	192.65	403.98	0.682014	1.60438	6.54567	OK	3.35544	OK	43	plasmodium_falciparum	PF3D7_1216700	PLP2	perforin-like protein 2	12:663061-666282	+
PF3D7_1435600	114.9	259.29	0.681216	1.60349	2.7055	OK	1.29349	OK	43	plasmodium_falciparum	PF3D7_1435600		conserved Plasmodium protein, unknown function	14:1437511-1442877	-
PF3D7_1026600	7144.52	13313.9	0.680797	1.60302	166.888	OK	93.8579	OK	43	plasmodium_falciparum	PF3D7_1026600		conserved Plasmodium protein, unknown function	10:1113495-1118573	-
PF3D7_0935600	30857.9	57161.2	0.677991	1.59991	2138.64	OK	1216.44	OK	43	plasmodium_falciparum	PF3D7_0935600	GIG	gametocytogenesis-implicated protein	9:1405192-1407022	+
PF3D7_1430200	256.58	518.57	0.676052	1.59776	15.5426	OK	8.27933	OK	43	plasmodium_falciparum	PF3D7_1430200		plasmepsin IX	14:1188349-1191466	+
PF3D7_0806300	75.16	184.05	0.675375	1.59701	2.11636	OK	0.895727	OK	43	plasmodium_falciparum	PF3D7_0806300		ferlin, putative	8:337902-343254	-
PF3D7_1244500	172.78	363.46	0.675244	1.59687	8.61717	OK	4.21722	OK	43	plasmodium_falciparum	PF3D7_1244500	PSOP26	conserved Plasmodium protein, unknown function	12:1864229-1866661	-
PF3D7_1002100	16688.1	30789.2	0.674015	1.59551	1354.16	OK	796.918	OK	43	plasmodium_falciparum	PF3D7_1002100	PTP5	EMP1-trafficking protein	10:106653-108662	-
PF3D7_0503400	2092.38	3898.56	0.673897	1.59538	587.556	OK	331.679	OK	43	plasmodium_falciparum	PF3D7_0503400	ADF1	actin-depolymerizing factor 1	5:140710-141471	+
PF3D7_1133200	567.59	1089.24	0.673199	1.5946	11.1074	OK	6.11776	OK	43	plasmodium_falciparum	PF3D7_1133200		conserved Plasmodium protein, unknown function	11:1281284-1287633	-
PF3D7_1021800	957.21	1805.75	0.672871	1.59424	17.8793	OK	10.1682	OK	43	plasmodium_falciparum	PF3D7_1021800	SEA1	schizont egress antigen-1	10:896865-903608	-
PF3D7_0402300	317.05	626.22	0.671229	1.59243	4.02778	OK	2.14415	OK	43	plasmodium_falciparum	PF3D7_0402300	RH1	reticulocyte binding protein homologue 1	4:137640-146653	+
PF3D7_0605900	2140.76	3959.91	0.668026	1.5889	253.317	OK	143.598	OK	43	plasmodium_falciparum	PF3D7_0605900		long chain polyunsaturated fatty acid elongation enzyme, putative	6:247640-249166	+
PF3D7_1406800	575.36	1093.87	0.666296	1.58699	72.8307	OK	40.0863	OK	43	plasmodium_falciparum	PF3D7_1406800	GAPM3	glideosome associated protein with multiple membrane spans 3	14:246380-247721	-
PF3D7_1027300	14523.2	26530.6	0.665376	1.58598	1305.99	OK	753.162	OK	43	plasmodium_falciparum	PF3D7_1027300	nPrx	peroxiredoxin	10:1140589-1142602	-
PF3D7_0704500	67.38	166.68	0.664869	1.58542	2.0277	OK	0.87071	OK	43	plasmodium_falciparum	PF3D7_0704500		serine/threonine protein kinase, putative	7:208690-213501	-
PF3D7_0813100	55.29	144.69	0.66366	1.5841	4.28057	OK	1.71972	OK	43	plasmodium_falciparum	PF3D7_0813100		conserved Plasmodium protein, unknown function	8:647316-649304	-
PF3D7_0916000	294.59	578.77	0.663242	1.58364	7.84994	OK	4.15926	OK	43	plasmodium_falciparum	PF3D7_0916000	MFS2	sugar transporter, putative	9:667255-671725	-
PF3D7_0525800	1642.29	3022.31	0.660791	1.58095	195.98	OK	111.628	OK	43	plasmodium_falciparum	PF3D7_0525800	IMC1g	inner membrane complex protein 1g, putative	5:1071247-1072149	+
PF3D7_0934600	80.34	188.68	0.660606	1.58075	11.2013	OK	4.44476	OK	43	plasmodium_falciparum	PF3D7_0934600		conserved Plasmodium protein, unknown function	9:1354581-1355495	+
PF3D7_1312500	139.09	294.01	0.658779	1.57875	77.8452	OK	37.8861	OK	43	plasmodium_falciparum	PF3D7_1312500		conserved Plasmodium protein, unknown function	13:526863-527060	-
PF3D7_0508900	784.43	1460.8	0.658052	1.57795	9.41984	OK	5.28159	OK	43	plasmodium_falciparum	PF3D7_0508900		conserved Plasmodium protein, unknown function	5:367022-376426	+
PF3D7_1348600	53.56	140.06	0.657865	1.57775	7.18158	OK	2.74375	OK	43	plasmodium_falciparum	PF3D7_1348600		conserved Plasmodium protein, unknown function	13:1953304-1954852	+
PF3D7_0423800	142.54	299.8	0.657746	1.57762	15.3813	OK	7.51017	OK	43	plasmodium_falciparum	PF3D7_0423800	CyRPA	cysteine-rich protective antigen	4:1076347-1077534	+
PF3D7_0823600	33.69	105.34	0.657104	1.57691	4.75692	OK	1.60272	OK	43	plasmodium_falciparum	PF3D7_0823600	LipB	lipoate-protein ligase B	8:1039907-1041211	-
PF3D7_1352900	2449.18	4457.65	0.655344	1.57499	146.604	OK	84.9358	OK	43	plasmodium_falciparum	PF3D7_1352900		Plasmodium exported protein, unknown function	13:2114157-2116211	-
PF3D7_0312900	41.47	118.07	0.654659	1.57424	7.07513	OK	2.68478	OK	43	plasmodium_falciparum	PF3D7_0312900		hypothetical protein	3:536043-537274	+
PF3D7_0202100	3032.32	5500.59	0.654027	1.57355	352.739	OK	205.581	OK	43	plasmodium_falciparum	PF3D7_0202100	LSAP2	liver stage associated protein 2	2:109564-110580	-
PF3D7_0831600	137.36	288.23	0.65262	1.57202	3.97558	OK	2.0312	OK	43	plasmodium_falciparum	PF3D7_0831600	CLAG8	cytoadherence linked asexual protein 8	8:1358314-1363618	+
PF3D7_1128900	132.18	277.81	0.649899	1.56906	8.48047	OK	4.1467	OK	43	plasmodium_falciparum	PF3D7_1128900		conserved Plasmodium protein, unknown function	11:1118249-1120685	+
PF3D7_1440100	77.75	180.57	0.649431	1.56855	3.27371	OK	1.48003	OK	43	plasmodium_falciparum	PF3D7_1440100		conserved Plasmodium protein, unknown function	14:1633211-1636255	-
PF3D7_0814500	598.69	1112.39	0.649026	1.56811	27.3362	OK	15.5026	OK	43	plasmodium_falciparum	PF3D7_0814500		conserved Plasmodium protein, unknown function	8:700376-702652	+
PF3D7_1436200	159.82	326.42	0.648103	1.56711	2.92437	OK	1.52757	OK	43	plasmodium_falciparum	PF3D7_1436200		conserved Plasmodium protein, unknown function	14:1467629-1474438	-
PF3D7_1436600	281.63	544.04	0.647847	1.56683	12.1788	OK	6.6384	OK	43	plasmodium_falciparum	PF3D7_1436600	PKG	cGMP-dependent protein kinase	14:1490654-1494214	-
PF3D7_1022500	209.93	415.55	0.647321	1.56626	14.2983	OK	7.66448	OK	43	plasmodium_falciparum	PF3D7_1022500	CS	citrate synthase, mitochondrial precursor,putative	10:944398-946089	-
PF3D7_1413700	374.07	708.41	0.646921	1.56582	11.212	OK	6.32115	OK	43	plasmodium_falciparum	PF3D7_1413700		conserved Plasmodium protein, unknown function	14:540677-546046	-
PF3D7_0701100	55.29	140.06	0.646215	1.56506	8.10448	OK	3.43742	OK	43	plasmodium_falciparum	PF3D7_0701100	RIF	rifin	7:55562-56781	-
PF3D7_0802800	203.02	401.66	0.644504	1.5632	12.5977	OK	6.64293	OK	43	plasmodium_falciparum	PF3D7_0802800	CNA	serine/threonine protein phosphatase 2B catalytic subunit A	8:191976-194103	+
PF3D7_0607600	92.44	204.88	0.643924	1.56257	4.52262	OK	2.16055	OK	43	plasmodium_falciparum	PF3D7_0607600	SAS6	spindle assembly abnormal protein 6, putative	6:313856-316882	-
PF3D7_1469200	82.07	186.36	0.643248	1.56184	10.1664	OK	4.70562	OK	43	plasmodium_falciparum	PF3D7_1469200	SHLP1	shewanella-like protein phosphatase 1, putative	14:2838913-2839989	-
PF3D7_0803200	147.73	302.12	0.641882	1.56036	7.79702	OK	4.07415	OK	43	plasmodium_falciparum	PF3D7_0803200		filament assembling protein, putative	8:204241-206661	-
PF3D7_0317200	488.11	906.35	0.641849	1.56033	11.1981	OK	6.38509	OK	43	plasmodium_falciparum	PF3D7_0317200	CRK4	cdc2-related protein kinase 4	3:690154-694815	-
PF3D7_0208100.1	284.23	542.88	0.63974	1.55805	5.74267	OK	3.06634	OK	43	plasmodium_falciparum	PF3D7_0208100.1		conserved Plasmodium protein, unknown function	2:327932-335203	+
PF3D7_0100200	33.69	100.71	0.63675	1.55482	5.84411	OK	1.96305	OK	43	plasmodium_falciparum	PF3D7_0100200	RIF	rifin	1:38982-40207	-
PF3D7_0203000	257.44	493.11	0.636115	1.55414	4.7154	OK	2.62584	OK	43	plasmodium_falciparum	PF3D7_0203000	ROPE	repetitive organellar protein, putative	2:141625-147564	-
PF3D7_0321400	38.01	107.65	0.63528	1.55324	6.09811	OK	2.23098	OK	43	plasmodium_falciparum	PF3D7_0321400		protein kinase, putative	3:894761-896112	+
PF3D7_1402200	183.15	359.99	0.631921	1.54963	30.4738	OK	14.2428	OK	43	plasmodium_falciparum	PF3D7_1402200		conserved Plasmodium protein, unknown function	14:84735-85301	+
PF3D7_0415800	17.28	74.08	0.631797	1.54949	1.51075	OK	0.3195	OK	43	plasmodium_falciparum	PF3D7_0415800		RING zinc finger protein, putative	4:693906-696533	+
PF3D7_0628300.1	4941.55	8708.1	0.631373	1.54904	430.912	OK	257.495	OK	43	plasmodium_falciparum	PF3D7_0628300.1		choline/ethanolaminephosphotransferase,putative	6:1170813-1173696	-
PF3D7_1035200	837.13	1505.95	0.630696	1.54831	108.649	OK	66.0084	OK	43	plasmodium_falciparum	PF3D7_1035200		S-antigen	10:1394839-1396596	+
PF3D7_1107100	111.44	233.82	0.630573	1.54818	7.5909	OK	3.79037	OK	43	plasmodium_falciparum	PF3D7_1107100		nucleic acid binding protein, putative	11:294151-296979	+
PF3D7_0932100	447.5	821.85	0.629641	1.54718	12.4047	OK	7.10671	OK	43	plasmodium_falciparum	PF3D7_0932100		protein MAM3, putative	9:1279219-1283879	-
PF3D7_1432900	83.8	185.2	0.629418	1.54694	12.5074	OK	5.88951	OK	43	plasmodium_falciparum	PF3D7_1432900		SF-assemblin, putative	14:1296173-1297211	-
PF3D7_0300100	736.91	1325.37	0.627591	1.54498	12.3105	OK	7.22325	OK	43	plasmodium_falciparum	PF3D7_0300100	VAR	erythrocyte membrane protein 1, PfEMP1	3:36965-44482	+
PF3D7_1218000	74.3	167.84	0.626392	1.5437	8.87608	OK	4.16654	OK	43	plasmodium_falciparum	PF3D7_1218000	TRAMP	thrombospondin-related apical membrane protein	12:703895-704953	+
PF3D7_1341100	112.31	233.82	0.626273	1.54357	112.857	OK	55.4944	OK	43	plasmodium_falciparum	PF3D7_1341100			13:1632602-1632709	-
PF3D7_0506300	37.15	104.18	0.626125	1.54341	4.79687	OK	1.83007	OK	43	plasmodium_falciparum	PF3D7_0506300		conserved Plasmodium protein, unknown function	5:260961-262184	-
PF3D7_0810300	1603.41	2833.64	0.625888	1.54316	95.9312	OK	57.2505	OK	43	plasmodium_falciparum	PF3D7_0810300	PPM5	protein phosphatase PPM5, putative	8:525058-527604	-
PF3D7_1110700	71.7	163.21	0.625876	1.54315	7.93219	OK	3.58818	OK	43	plasmodium_falciparum	PF3D7_1110700	ALP1	actin-like protein, putative	11:428362-430047	+
PF3D7_1472600	69.11	158.58	0.625309	1.54254	5.3879	OK	2.55525	OK	43	plasmodium_falciparum	PF3D7_1472600	PDI-14	protein disulfide-isomerase	14:2962986-2965086	-
PF3D7_0604100	136.5	275.49	0.625106	1.54232	2.7283	OK	1.43084	OK	43	plasmodium_falciparum	PF3D7_0604100	SIP2	transcription factor with AP2 domain(s)	6:171301-177240	-
PF3D7_0903600.1	441.46	805.64	0.623958	1.5411	24.3229	OK	13.6729	OK	43	plasmodium_falciparum	PF3D7_0903600.1		conserved Plasmodium protein, unknown function	9:168493-172887	+
PF3D7_1221300	102.81	216.46	0.623759	1.54088	5.68277	OK	2.92614	OK	43	plasmodium_falciparum	PF3D7_1221300		conserved Plasmodium protein, unknown function	12:851012-854739	-
PF3D7_1312800	228.94	435.23	0.623014	1.54009	3.57662	OK	1.99037	OK	43	plasmodium_falciparum	PF3D7_1312800		conserved Plasmodium protein, unknown function	13:536702-544523	-
PF3D7_1401050	52.7	129.64	0.622316	1.53934	5.38343	OK	2.2795	OK	43	plasmodium_falciparum	PF3D7_1401050		erythrocyte membrane protein 1 (PfEMP1), exon 2,pseudogene	14:39081-40440	+
PF3D7_1356300	241.89	457.22	0.622125	1.53914	41.8628	OK	23.8385	OK	43	plasmodium_falciparum	PF3D7_1356300		ubiquitin-conjugating enzyme, putative	13:2231883-2233248	+
PF3D7_0600500	56.15	135.43	0.621839	1.53884	8.41216	OK	3.77285	OK	43	plasmodium_falciparum	PF3D7_0600500	RIF	rifin	6:26557-27830	+
PF3D7_0828800	419.86	763.97	0.619589	1.53644	19.5514	OK	11.4439	OK	43	plasmodium_falciparum	PF3D7_0828800	GAMA	GPI-anchored micronemal antigen	8:1237285-1239501	-
PF3D7_0419700	21.6	77.55	0.618554	1.53534	4.40314	OK	1.23547	OK	43	plasmodium_falciparum	PF3D7_0419700	Pf34	apical merozoite protein	4:873138-874115	+
PF3D7_1473400	74.3	165.53	0.61796	1.5347	3.54607	OK	1.64007	OK	43	plasmodium_falciparum	PF3D7_1473400		conserved Plasmodium protein, unknown function	14:2989577-2992222	+
PF3D7_0511600	36.28	100.71	0.616511	1.53316	9.07541	OK	3.29095	OK	43	plasmodium_falciparum	PF3D7_0511600	ARNP	apical rhoptry neck protein	5:517259-517885	-
PF3D7_0606800	36.28	100.71	0.616511	1.53316	6.26989	OK	2.42758	OK	43	plasmodium_falciparum	PF3D7_0606800		probable protein, unknown function	6:288377-289276	-
PF3D7_1025900	376.66	685.26	0.614982	1.53154	9.97447	OK	5.77863	OK	43	plasmodium_falciparum	PF3D7_1025900		conserved Plasmodium protein, unknown function	10:1091436-1097277	-
PF3D7_1149200	18743.3	32296.3	0.614117	1.53062	582.997	OK	356.704	OK	43	plasmodium_falciparum	PF3D7_1149200		ring-infected erythrocyte surface antigen	11:1976407-1979804	+
PF3D7_0507500	778.38	1375.15	0.613607	1.53008	38.5201	OK	23.0125	OK	43	plasmodium_falciparum	PF3D7_0507500	SUB1	subtilisin-like protease 1	5:307490-309556	-
PF3D7_1252100	208.2	393.56	0.61218	1.52857	3.46368	OK	1.91006	OK	43	plasmodium_falciparum	PF3D7_1252100	RON3	rhoptry neck protein 3	12:2114628-2122487	-
PF3D7_1017100	69.11	155.11	0.612047	1.52843	8.67935	OK	4.1519	OK	43	plasmodium_falciparum	PF3D7_1017100	RON12	rhoptry neck protein 12	10:689888-690820	-
PF3D7_1252200	131.31	260.44	0.609082	1.52529	12.9231	OK	7.01245	OK	43	plasmodium_falciparum	PF3D7_1252200	CHT1	chitinase	12:2125435-2126571	+
PF3D7_1224700	292	534.78	0.608156	1.52431	7.14393	OK	4.12486	OK	43	plasmodium_falciparum	PF3D7_1224700		conserved Plasmodium protein, unknown function	12:1003201-1007586	-
PF3D7_0731200	365.43	659.79	0.607422	1.52353	38.7822	OK	22.8262	OK	43	plasmodium_falciparum	PF3D7_0731200		Plasmodium exported protein, unknown function	7:1342842-1343996	-
PF3D7_0501300	115866	197696	0.606108	1.52215	11531.9	OK	7103.58	OK	43	plasmodium_falciparum	PF3D7_0501300	SBP1	skeleton-binding protein 1	5:68930-70113	+
PF3D7_1113000	24.19	78.71	0.603856	1.51977	0.258595	OK	0.084722	OK	43	plasmodium_falciparum	PF3D7_1113000		conserved Plasmodium protein, unknown function	11:492091-510738	+
PF3D7_0424200	279.91	510.47	0.602471	1.51831	5.68034	OK	3.30726	OK	43	plasmodium_falciparum	PF3D7_0424200	RH4	reticulocyte binding protein homologue 4	4:1085979-1091277	-
PF3D7_0219700	1266.49	2185.42	0.601814	1.51762	139.773	OK	84.6786	OK	43	plasmodium_falciparum	PF3D7_0219700	GEXP20	Plasmodium exported protein (PHISTc), unknown function	2:783723-784828	-
PF3D7_0918700	1551.58	2669.27	0.601733	1.51754	67.5337	OK	41.5999	OK	43	plasmodium_falciparum	PF3D7_0918700		conserved Plasmodium protein, unknown function	9:769452-772105	+
PF3D7_1001900	1497.15	2576.66	0.601665	1.51747	179.094	OK	109.752	OK	43	plasmodium_falciparum	PF3D7_1001900	PfJ23	Plasmodium exported protein (hyp16), unknown function	10:99379-100361	-
PF3D7_0207900	75.16	162.05	0.599244	1.51492	2.89624	OK	1.40707	OK	43	plasmodium_falciparum	PF3D7_0207900	SERA2	serine repeat antigen 2	2:317596-321310	-
PF3D7_0308800	44.06	109.97	0.598976	1.51464	17.9898	OK	7.69391	OK	43	plasmodium_falciparum	PF3D7_0308800		conserved protein, unknown function	3:378045-378517	+
PF3D7_0632800	113.17	225.72	0.597784	1.51339	2.27164	OK	1.13303	OK	43	plasmodium_falciparum	PF3D7_0632800	VAR	erythrocyte membrane protein 1, PfEMP1	6:1374797-1382627	-
PF3D7_0413500	29.37	85.66	0.597267	1.51285	5.29564	OK	1.99493	OK	43	plasmodium_falciparum	PF3D7_0413500	PGM2	phosphoglucomutase-2	4:615356-616243	+
PF3D7_1025400	134.77	261.6	0.596183	1.51171	3.91739	OK	2.28222	OK	43	plasmodium_falciparum	PF3D7_1025400		conserved Plasmodium membrane protein, unknown function	10:1061399-1067085	-
PF3D7_1310200	30.24	86.81	0.59606	1.51158	11.2485	OK	4.02248	OK	43	plasmodium_falciparum	PF3D7_1310200		conserved Plasmodium protein, unknown function	13:454061-454636	+
PF3D7_0318500	268.68	487.32	0.595792	1.5113	1.91601	OK	1.10612	OK	43	plasmodium_falciparum	PF3D7_0318500		conserved Plasmodium protein, unknown function	3:767815-782760	+
PF3D7_0632400	26.78	81.03	0.594462	1.50991	4.12626	OK	1.47567	OK	43	plasmodium_falciparum	PF3D7_0632400	RIF	rifin	6:1350724-1352087	+
PF3D7_0406900	57.88	131.96	0.594442	1.50989	1.37302	OK	0.644452	OK	43	plasmodium_falciparum	PF3D7_0406900		conserved Plasmodium protein, unknown function	4:353655-359878	-
PF3D7_1108100	123.54	241.92	0.593994	1.50942	3.63168	OK	2.0853	OK	43	plasmodium_falciparum	PF3D7_1108100		conserved Plasmodium protein, unknown function	11:356083-360434	+
PF3D7_1006800	27408.3	46154.2	0.593474	1.50888	3569.16	OK	2237.18	OK	43	plasmodium_falciparum	PF3D7_1006800	GBP2	single-strand telomeric DNA-binding protein GBP2, putative	10:277621-279168	+
PF3D7_0612700	111.44	221.09	0.592405	1.50776	11.3877	OK	6.35188	OK	43	plasmodium_falciparum	PF3D7_0612700	P12	6-cysteine protein	6:525987-527030	-
PF3D7_1401100	19063.9	32043.9	0.591482	1.50679	1250.94	OK	784.718	OK	43	plasmodium_falciparum	PF3D7_1401100		DnaJ protein, putative	14:41289-43093	-
PF3D7_1114900	29.37	84.5	0.590988	1.50628	0.650425	OK	0.247168	OK	43	plasmodium_falciparum	PF3D7_1114900		conserved Plasmodium protein, unknown function	11:562017-569459	+
PF3D7_0702000	6462.03	10863.4	0.589714	1.50495	863.375	OK	540.948	OK	43	plasmodium_falciparum	PF3D7_0702000		Plasmodium exported protein (hyp12), unknown function	7:84797-85674	+
PF3D7_1216800	54.43	125.01	0.588952	1.50415	43.7279	OK	19.8499	OK	43	plasmodium_falciparum	PF3D7_1216800			12:666884-666955	+
PF3D7_0310400	188.33	348.42	0.58839	1.50357	5.24012	OK	3.01425	OK	43	plasmodium_falciparum	PF3D7_0310400	PIESP1	parasite-infected erythrocyte surface protein	3:447500-451384	+
PF3D7_1144100	98.49	197.94	0.58754	1.50268	27.4593	OK	15.0519	OK	43	plasmodium_falciparum	PF3D7_1144100		mitochondrial large subunit ribosomal protein,putative	11:1756557-1757182	-
PF3D7_1322500	99.35	199.1	0.586567	1.50167	5.62057	OK	2.99811	OK	43	plasmodium_falciparum	PF3D7_1322500	DHHC5	palmitoyltransferase, putative	13:953154-955789	+
PF3D7_0508100	267.81	480.38	0.586548	1.50165	5.50897	OK	3.24417	OK	43	plasmodium_falciparum	PF3D7_0508100	SET9	SET domain protein, putative	5:331680-336704	+
PF3D7_1201200	3754.54	6293.49	0.584973	1.50001	532.153	OK	334.995	OK	43	plasmodium_falciparum	PF3D7_1201200		Plasmodium exported protein (PHISTa-like),unknown function	12:89934-90749	+
PF3D7_1320700	79.48	165.53	0.584625	1.49965	2.2121	OK	1.07618	OK	43	plasmodium_falciparum	PF3D7_1320700		conserved Plasmodium protein, unknown function	13:849662-853990	+
PF3D7_1446600	250.53	449.12	0.582278	1.49721	49.3637	OK	28.7482	OK	43	plasmodium_falciparum	PF3D7_1446600	CEN2	centrin-2	14:1917232-1918010	-
PF3D7_1373500	175.37	322.95	0.579446	1.49427	2.99403	OK	1.7066	OK	43	plasmodium_falciparum	PF3D7_1373500	VAR	erythrocyte membrane protein 1, PfEMP1	13:2884786-2892340	-
PF3D7_1036300	165.01	305.59	0.57899	1.4938	7.83675	OK	4.47149	OK	43	plasmodium_falciparum	PF3D7_1036300	DBLMSP2	merozoite surface protein	10:1432498-1434786	+
PF3D7_0937800	658.3	1120.49	0.576989	1.49173	9.96921	OK	6.21027	OK	43	plasmodium_falciparum	PF3D7_0937800	VAR	erythrocyte membrane protein 1, PfEMP1	9:1495579-1503336	-
PF3D7_1416500	1151.59	1935.39	0.576619	1.49135	79.5869	OK	49.7431	OK	43	plasmodium_falciparum	PF3D7_1416500	GDH1	NADP-specific glutamate dehydrogenase	14:667412-668824	+
PF3D7_0918200.1	1424.58	2377.57	0.573139	1.48776	115.161	OK	73.9514	OK	43	plasmodium_falciparum	PF3D7_0918200.1		50S ribosomal protein L3, apicoplast, putative	9:748678-750262	-
PF3D7_1001100.1	271.27	478.06	0.572803	1.48741	234.938	OK	139.816	OK	43	plasmodium_falciparum	PF3D7_1001100.1		acyl-CoA binding protein, isoform 1, ACBP1	10:67807-68961	-
PF3D7_0400700	5.18	54.4	0.572522	1.48712	2.76437	OK	0.284838	OK	43	plasmodium_falciparum	PF3D7_0400700	RIF	rifin	4:63104-64476	-
PF3D7_1329500	28752.6	47270.1	0.571036	1.48559	499.517	OK	320.349	OK	43	plasmodium_falciparum	PF3D7_1329500		conserved Plasmodium protein, unknown function	13:1252059-1257973	+
PF3D7_0220800	309.28	539.41	0.570876	1.48543	7.31237	OK	4.43705	OK	43	plasmodium_falciparum	PF3D7_0220800	CLAG2	cytoadherence linked asexual protein 2	2:838843-844116	+
PF3D7_0932000	378.39	652.85	0.570747	1.48529	104.253	OK	62.8786	OK	43	plasmodium_falciparum	PF3D7_0932000		conserved Plasmodium protein, unknown function	9:1278007-1278896	+
PF3D7_0717500	1775.33	2945.92	0.570242	1.48477	103.778	OK	65.9542	OK	43	plasmodium_falciparum	PF3D7_0717500	CDPK4	calcium-dependent protein kinase 4	7:755763-757696	+
PF3D7_1030300	1258.71	2093.97	0.568568	1.48305	35.6036	OK	22.2901	OK	43	plasmodium_falciparum	PF3D7_1030300		conserved Plasmodium protein, unknown function	10:1233667-1237002	-
PF3D7_0301200	643.61	1085.76	0.568503	1.48298	34.3429	OK	21.4756	OK	43	plasmodium_falciparum	PF3D7_0301200	FIKK3	serine/threonine protein kinase, FIKK family	3:78195-80393	-
PF3D7_0209600	82.07	165.53	0.567651	1.48211	2.81011	OK	1.46528	OK	43	plasmodium_falciparum	PF3D7_0209600		transporter, putative	2:394237-398745	-
PF3D7_1144700	98.49	192.15	0.567028	1.48147	11.6294	OK	6.34744	OK	43	plasmodium_falciparum	PF3D7_1144700	TIC20	apicoplast import protein Tic20, putative	11:1772350-1773819	-
PF3D7_0207400	284.23	495.42	0.566145	1.48056	10.1957	OK	6.20031	OK	43	plasmodium_falciparum	PF3D7_0207400	SERA7	serine repeat antigen 7	2:294273-297616	-
PF3D7_0818600	196.97	351.89	0.56413	1.4785	21.9407	OK	12.7579	OK	43	plasmodium_falciparum	PF3D7_0818600	PBLP	BEM46-like protein, putative	8:845253-847380	-
PF3D7_1115800	9135.83	14906.7	0.562522	1.47685	953.353	OK	618.589	OK	43	plasmodium_falciparum	PF3D7_1115800		conserved Plasmodium protein, unknown function	11:596289-597203	-
PF3D7_0621400	159.82	290.54	0.562091	1.47641	8.49958	OK	4.89988	OK	43	plasmodium_falciparum	PF3D7_0621400	ALV7	Pf77 protein	6:878790-880784	+
PF3D7_0621100	150.32	274.33	0.560012	1.47428	3.91632	OK	2.24451	OK	43	plasmodium_falciparum	PF3D7_0621100		conserved Plasmodium protein, unknown function	6:865845-869909	-
PF3D7_0308700	72.57	148.16	0.559486	1.47374	5.73233	OK	2.97516	OK	43	plasmodium_falciparum	PF3D7_0308700		conserved Plasmodium protein, unknown function	3:375806-377437	+
PF3D7_0223400	180.56	322.95	0.558837	1.47308	19.2953	OK	11.3469	OK	43	plasmodium_falciparum	PF3D7_0223400	RIF	rifin	2:913244-914457	+
PF3D7_0805300	28.51	77.55	0.558506	1.47274	1.16849	OK	0.459145	OK	43	plasmodium_falciparum	PF3D7_0805300		conserved Plasmodium protein, unknown function	8:293113-296871	-
PF3D7_0220000	37913.5	61404.7	0.556907	1.47111	891.743	OK	575.822	OK	43	plasmodium_falciparum	PF3D7_0220000	LSA3	liver stage antigen 3	2:796752-801586	+
PF3D7_1369000	66.52	137.75	0.556462	1.47066	3.19217	OK	1.65569	OK	43	plasmodium_falciparum	PF3D7_1369000	GPAA1	glycosylphosphatidylinositol anchor attachment 1 protein, putative	13:2742585-2745862	+
PF3D7_1334600	25.05	71.77	0.555653	1.46983	5.88337	OK	1.69868	OK	43	plasmodium_falciparum	PF3D7_1334600	MSRP3	MSP7-like protein	13:1409049-1409945	-
PF3D7_0101900	17.28	60.19	0.555534	1.46971	3.37985	OK	1.01697	OK	43	plasmodium_falciparum	PF3D7_0101900	RIF	rifin	1:90242-91420	-
PF3D7_0426000	55.29	119.23	0.554022	1.46817	1.65278	OK	1.02262	OK	43	plasmodium_falciparum	PF3D7_0426000	VAR	erythrocyte membrane protein 1, PfEMP1	4:1173053-1180226	-
PF3D7_0811000	56.15	120.38	0.552885	1.46702	2.52232	OK	1.34954	OK	43	plasmodium_falciparum	PF3D7_0811000	CUL1	cullin-1, putative	8:554437-557205	+
PF3D7_1102800	139704	225187	0.552651	1.46678	38806.5	OK	25778.3	OK	43	plasmodium_falciparum	PF3D7_1102800	ETRAMP11.2	early transcribed membrane protein 11.2	11:131703-131987	-
PF3D7_1246300	3103.16	5030.63	0.55255	1.46668	105.666	OK	68.5199	OK	43	plasmodium_falciparum	PF3D7_1246300		conserved Plasmodium protein, unknown function	12:1925642-1929438	+
PF3D7_1012300	74.3	149.32	0.552307	1.46643	14.6013	OK	7.72642	OK	43	plasmodium_falciparum	PF3D7_1012300	QCR7	cytochrome b-c1 complex subunit 7, putative	10:472546-473386	-
PF3D7_1437300	28.51	76.4	0.551285	1.46539	6.16262	OK	2.37729	OK	43	plasmodium_falciparum	PF3D7_1437300		conserved Plasmodium protein, unknown function	14:1513938-1514961	-
PF3D7_0408000	93.3	179.42	0.550629	1.46472	19.8305	OK	10.6209	OK	43	plasmodium_falciparum	PF3D7_0408000		conserved Plasmodium protein, unknown function	4:394065-394580	-
PF3D7_1407600	318.78	540.57	0.548379	1.46244	5.23531	OK	3.24119	OK	43	plasmodium_falciparum	PF3D7_1407600		conserved Plasmodium protein, unknown function	14:271014-277115	-
PF3D7_0911800	45.79	103.02	0.548275	1.46234	6.85594	OK	3.20878	OK	43	plasmodium_falciparum	PF3D7_0911800		conserved Plasmodium protein, unknown function	9:535851-536681	-
PF3D7_0109000	771.47	1266.34	0.547873	1.46193	109.038	OK	69.3414	OK	43	plasmodium_falciparum	PF3D7_0109000	PHIL1	photosensitized INA-labeled protein PHIL1,putative	1:363318-363992	+
PF3D7_1417400	107.99	201.41	0.544912	1.45893	1.09914	OK	0.623247	OK	43	plasmodium_falciparum	PF3D7_1417400	EPAC	rap guanine nucleotide exchange factor,putative, pseudogene	14:714708-725998	+
PF3D7_0614100	48.38	106.49	0.544801	1.45882	2.18214	OK	1.08337	OK	43	plasmodium_falciparum	PF3D7_0614100		conserved Plasmodium protein, unknown function	6:589457-592264	-
PF3D7_0902400	57.88	121.54	0.544766	1.45878	4.19458	OK	2.12135	OK	43	plasmodium_falciparum	PF3D7_0902400	FIKK9.5	serine/threonine protein kinase, FIKK family	9:106514-108406	-
PF3D7_1461400	215.98	373.88	0.544635	1.45865	21.3461	OK	13.0511	OK	43	plasmodium_falciparum	PF3D7_1461400		conserved Plasmodium protein, unknown function	14:2493400-2494762	-
PF3D7_0712800	49.24	107.65	0.543657	1.45766	1.31737	OK	0.971455	OK	43	plasmodium_falciparum	PF3D7_0712800	VAR	erythrocyte membrane protein 1, PfEMP1	7:581386-588923	-
PF3D7_0202200	4240.06	6799.34	0.543626	1.45763	445.426	OK	292.49	OK	43	plasmodium_falciparum	PF3D7_0202200	PTP1	EMP1-trafficking protein	2:112547-113682	-
PF3D7_0528300	60.47	125.01	0.541543	1.45553	4.75274	OK	2.52119	OK	43	plasmodium_falciparum	PF3D7_0528300		conserved Plasmodium protein, unknown function	5:1166520-1168010	-
PF3D7_0206200	386.17	643.59	0.541381	1.45537	21.8614	OK	13.9669	OK	43	plasmodium_falciparum	PF3D7_0206200	PAT	pantothenate transporter	2:249030-250727	+
PF3D7_0832200.2	730.87	1192.26	0.540966	1.45495	1373.03	OK	988.268	OK	43	plasmodium_falciparum	PF3D7_0832200.2		Plasmodium exported protein (PHISTa-like),unknown function	8:1392168-1393491	+
PF3D7_0830600	10593.2	16897.6	0.540958	1.45494	711.219	OK	470.407	OK	43	plasmodium_falciparum	PF3D7_0830600		Plasmodium exported protein (PHISTc), unknown function	8:1303323-1304813	+
PF3D7_1307500	41.47	94.92	0.540837	1.45482	24.1865	OK	9.32688	OK	43	plasmodium_falciparum	PF3D7_1307500		conserved Plasmodium protein, unknown function	13:338189-338455	-
PF3D7_0214700	70.84	141.22	0.540483	1.45446	8.59814	OK	4.34479	OK	43	plasmodium_falciparum	PF3D7_0214700		conserved Plasmodium protein, unknown function	2:599829-601712	-
PF3D7_1440400	18.14	59.03	0.539545	1.45351	0.892918	OK	0.283194	OK	43	plasmodium_falciparum	PF3D7_1440400		conserved Plasmodium protein, unknown function	14:1647673-1651694	-
PF3D7_1007300	25.92	70.61	0.539534	1.4535	2.12455	OK	0.798771	OK	43	plasmodium_falciparum	PF3D7_1007300		RING zinc finger protein, putative	10:293850-295999	+
PF3D7_0613800	452.69	747.76	0.539199	1.45317	3.56639	OK	2.29006	OK	43	plasmodium_falciparum	PF3D7_0613800	ApiAP2	transcription factor with AP2 domain(s)	6:566139-578993	+
PF3D7_1458300	111.44	204.88	0.537567	1.45152	2.14865	OK	1.1374	OK	43	plasmodium_falciparum	PF3D7_1458300		conserved Plasmodium protein, unknown function	14:2391783-2396831	-
PF3D7_0917700	54.43	114.6	0.536985	1.45094	5.25092	OK	2.56081	OK	43	plasmodium_falciparum	PF3D7_0917700		XPA binding protein 1, putative	9:732951-734027	+
PF3D7_1127100	198.7	342.63	0.535971	1.44992	36.9435	OK	22.6366	OK	43	plasmodium_falciparum	PF3D7_1127100	dUTPase	deoxyuridine 5'-triphosphate nucleotidohydrolase	11:1060262-1060783	-
PF3D7_0105800	108.85	200.25	0.535641	1.44959	4.67817	OK	2.68124	OK	43	plasmodium_falciparum	PF3D7_0105800		conserved Plasmodium protein, unknown function	1:249231-252010	-
PF3D7_1019100	123.54	223.4	0.535348	1.44929	2.25897	OK	1.34056	OK	43	plasmodium_falciparum	PF3D7_1019100		conserved Plasmodium protein, unknown function	10:766168-771954	-
PF3D7_0612200	181.42	314.85	0.534917	1.44886	3.28251	OK	2.00798	OK	43	plasmodium_falciparum	PF3D7_0612200	LRR6	leucine-rich repeat protein	6:512972-519548	-
PF3D7_1443700	35.42	84.5	0.534467	1.44841	5.74936	OK	2.56024	OK	43	plasmodium_falciparum	PF3D7_1443700	DPCK	dephospho-CoA kinase, putative	14:1791911-1793004	-
PF3D7_1100100	426.77	702.62	0.534192	1.44813	6.5037	OK	4.16997	OK	43	plasmodium_falciparum	PF3D7_1100100	VAR	erythrocyte membrane protein 1, PfEMP1	11:24160-31598	+
PF3D7_1028900	52.7	111.12	0.532846	1.44678	5.37751	OK	2.79931	OK	43	plasmodium_falciparum	PF3D7_1028900	IMC1m	inner membrane complex protein 1m, putative	10:1184728-1185946	-
PF3D7_1104900	354.2	586.87	0.532728	1.44666	7.21452	OK	4.5619	OK	43	plasmodium_falciparum	PF3D7_1104900		calcium/calmodulin-dependent protein kinase,putative	11:214825-219687	+
PF3D7_1304000	88.12	166.68	0.532323	1.44626	3.0412	OK	1.71411	OK	43	plasmodium_falciparum	PF3D7_1304000		condensin complex subunit 2, putative	13:216652-220029	-
PF3D7_0927800	129.59	231.51	0.530495	1.44442	15.8286	OK	9.4602	OK	43	plasmodium_falciparum	PF3D7_0927800	COX5B	cytochrome c oxidase subunit 5B, putative	9:1128871-1129940	+
PF3D7_0918100	2090.66	3319.8	0.53004	1.44397	460.676	OK	304.498	OK	43	plasmodium_falciparum	PF3D7_0918100		cytochrome b5-like heme/steroid binding protein,putative	9:747173-748490	+
PF3D7_0108500	35657.8	56088.2	0.528418	1.44235	6021.61	OK	4032.53	OK	43	plasmodium_falciparum	PF3D7_0108500		conserved Plasmodium protein, unknown function	1:349170-349709	+
PF3D7_1425300	113.17	204.88	0.52763	1.44156	12.0622	OK	6.89091	OK	43	plasmodium_falciparum	PF3D7_1425300		conserved Plasmodium protein, unknown function	14:985365-987755	-
PF3D7_0530900	52.7	109.97	0.526407	1.44034	0.802414	OK	0.394251	OK	43	plasmodium_falciparum	PF3D7_0530900		formin 1	5:1257723-1265750	-
PF3D7_0603200	52.7	109.97	0.526407	1.44034	4.34315	OK	2.22153	OK	43	plasmodium_falciparum	PF3D7_0603200		mitochondrial chaperone BCS1, putative	6:128621-130036	+
PF3D7_1466100	37.15	85.66	0.525159	1.43909	1.85866	OK	0.838552	OK	43	plasmodium_falciparum	PF3D7_1466100	PPKL	protein phosphatase containing kelch-like domains	14:2690504-2693326	+
PF3D7_1209400	529.58	856.57	0.524974	1.43891	20.6302	OK	13.4581	OK	43	plasmodium_falciparum	PF3D7_1209400	CIA1	cytosolic iron-sulfur protein assembly protein 1, putative	12:436092-438470	+
PF3D7_1002000	386.17	630.85	0.523542	1.43748	26.343	OK	17.184	OK	43	plasmodium_falciparum	PF3D7_1002000		Plasmodium exported protein (hyp2), unknown function	10:103118-104683	-
PF3D7_1129300	45.79	98.39	0.521449	1.4354	1.04347	OK	0.511364	OK	43	plasmodium_falciparum	PF3D7_1129300		conserved Plasmodium protein, unknown function	11:1131294-1136834	-
PF3D7_0414600	57.88	116.91	0.520292	1.43425	9.40607	OK	5.03155	OK	43	plasmodium_falciparum	PF3D7_0414600	APH	conserved protein, unknown function	4:658620-659538	-
PF3D7_1324100	54.43	111.12	0.517849	1.43182	4.09324	OK	2.12912	OK	43	plasmodium_falciparum	PF3D7_1324100		conserved Plasmodium membrane protein, unknown function	13:997721-999262	+
PF3D7_0801100	266.08	439.86	0.517429	1.4314	3.89942	OK	2.52601	OK	43	plasmodium_falciparum	PF3D7_0801100			8:91397-97571	-
PF3D7_1410500	49.24	103.02	0.517256	1.43123	11.6663	OK	5.55089	OK	43	plasmodium_falciparum	PF3D7_1410500		conserved Plasmodium protein, unknown function	14:423751-424250	-
PF3D7_1468400	170.19	290.54	0.51682	1.4308	6.57955	OK	4.02018	OK	43	plasmodium_falciparum	PF3D7_1468400	D13	zinc finger protein, putative	14:2809478-2812066	+
PF3D7_1030400	44.06	94.92	0.516505	1.43049	6.4878	OK	3.16834	OK	43	plasmodium_falciparum	PF3D7_1030400		conserved Plasmodium protein, unknown function	10:1241767-1242977	-
PF3D7_1356800	168.46	287.07	0.514571	1.42857	1.365	OK	0.853363	OK	43	plasmodium_falciparum	PF3D7_1356800	ARK3	serine/threonine protein kinase, putative	13:2249587-2261721	+
PF3D7_1032100	4037.91	6280.76	0.51368	1.42769	102.544	OK	69.8647	OK	43	plasmodium_falciparum	PF3D7_1032100	DCP1	mRNA-decapping enzyme subunit 1, putative	10:1293499-1297071	+
PF3D7_0805500	344.7	559.09	0.512577	1.4266	9.915	OK	6.50231	OK	43	plasmodium_falciparum	PF3D7_0805500		conserved Plasmodium protein, unknown function	8:305295-308549	-
PF3D7_1240100	753.33	1191.1	0.512296	1.42632	204.686	OK	136.071	OK	43	plasmodium_falciparum	PF3D7_1240100	ETRAMP12	early transcribed membrane protein 12	12:1685094-1685411	-
PF3D7_1410800	53.56	108.81	0.512226	1.42625	11.3468	OK	5.85344	OK	43	plasmodium_falciparum	PF3D7_1410800		ankyrin-repeat protein, putative	14:433951-435318	+
PF3D7_1029900	317.92	517.42	0.512186	1.42621	5.92289	OK	3.82597	OK	43	plasmodium_falciparum	PF3D7_1029900		conserved Plasmodium protein, unknown function	10:1217348-1222441	+
PF3D7_1017500	376.66	606.55	0.509573	1.42363	83.3537	OK	55.5443	OK	43	plasmodium_falciparum	PF3D7_1017500		conserved Plasmodium protein, unknown function	10:701746-702422	+
PF3D7_1137000	507.98	809.11	0.509534	1.42359	226.296	OK	155.832	OK	43	plasmodium_falciparum	PF3D7_1137000			11:1461301-1461498	-
PF3D7_1215000	38.88	85.66	0.507939	1.42202	7.51873	OK	3.45563	OK	43	plasmodium_falciparum	PF3D7_1215000	Trx-Px2	thioredoxin peroxidase 2	12:621125-621775	+
PF3D7_1247700	14.69	49.77	0.507423	1.42151	2.22004	OK	0.667668	OK	43	plasmodium_falciparum	PF3D7_1247700		conserved Plasmodium protein, unknown function	12:1964862-1966025	-
PF3D7_0305300	3721.72	5748.3	0.50633	1.42043	113.321	OK	77.3833	OK	43	plasmodium_falciparum	PF3D7_0305300		conserved Plasmodium membrane protein, unknown function	3:255276-258416	-
PF3D7_0617700	18.14	54.4	0.505666	1.41978	3.17878	OK	1.13379	OK	43	plasmodium_falciparum	PF3D7_0617700	RIF	rifin	6:741269-742406	-
PF3D7_0320700	83.8	153.95	0.50554	1.41966	12.8545	OK	8.56859	OK	43	plasmodium_falciparum	PF3D7_0320700	SPC2	signal peptidase complex subunit SPC2, putative	3:865014-866420	+
PF3D7_0301800	3560.16	5486.7	0.503938	1.41808	414.815	OK	284.185	OK	43	plasmodium_falciparum	PF3D7_0301800		Plasmodium exported protein, unknown function	3:104325-105281	+
PF3D7_1231800	1722.63	2666.95	0.503639	1.41778	28.575	OK	19.5097	OK	43	plasmodium_falciparum	PF3D7_1231800		asparagine-rich protein, putative	12:1314696-1320170	+
[truncated: 5,291 more rows]

## Sheet: GO term down-regulated MGC
GO term: Biological process mGC down-regulated genes
[truncated: 76 more rows]

[truncated: 1 more sheets: GO terms mGC up- regulated]
